# Supplementary material for: Conserved Nutrient Sensor O-GlcNAc Transferase Is Integral to C. elegans Pathogen-Specific Immunity
Source: PLoS One. 2014 Dec 4;9(12):e113231. doi: 10.1371/journal.pone.0113231 (PMC4256294; doi:10.1371/journal.pone.0113231)
Supplement: Dataset S1 — OP50, S. aureus , and P. aeruginosa Microarray ANOVA expression analysis. (XLSX) [file pone.0113231.s012.xlsx]

## Sheet: Dataset S1
Probeset ID	Gene Symbol	Gene Title	RefSeq Transcript ID	p-value(ok1474-OP50 vs. N2-OP50)	Fold-Change(ok1474-OP50 vs. N2-OP50)	p-value(ok1207-OP50 vs. N2-OP50)	Fold-Change(ok1207-OP50 vs. N2-OP50)	p-value(km25-OP50 vs. N2-OP50)	Fold-Change(km25-OP50 vs. N2-OP50)	p-value(N2-Sa vs. N2-OP50)	Fold-Change(N2-Sa vs. N2-OP50)	p-value(0k1474-Sa vs. ok1474-OP50)	Fold-Change(0k1474-Sa vs. ok1474-OP50)	p-value(0k1207-Sa vs. ok1207-OP50)	Fold-Change(0k1207-Sa vs. ok1207-OP50)	p-value(km25-Sa vs. km25-OP50)	Fold-Change(km25-Sa vs. km25-OP50)	p-value(0k1474-Sa vs. N2-Sa)	Fold-Change(0k1474-Sa vs. N2-Sa)	p-value(0k1207-Sa vs. N2-Sa)	Fold-Change(0k1207-Sa vs. N2-Sa)	p-value(km25-Sa vs. N2-Sa)	Fold-Change(km25-Sa vs. N2-Sa)	p-value(N2-Pa vs. N2-OP50)	Fold-Change(N2-Pa vs. N2-OP50)	p-value(ok1474-Pa vs. ok1474-OP50)	Fold-Change(ok1474-Pa vs. ok1474-OP50)	p-value(ok1207-Pa vs. ok1207-OP50)	Fold-Change(ok1207-Pa vs. ok1207-OP50)	p-value(km25-Pa vs. km25-OP50)	Fold-Change(km25-Pa vs. km25-OP50)	p-value(ok1474-Pa vs. N2-Pa)	Fold-Change(ok1474-Pa vs. N2-Pa)	p-value(ok1207-Pa vs. N2-Pa)	Fold-Change(ok1207-Pa vs. N2-Pa)	p-value(km25-Pa vs. N2-Pa)	Fold-Change(km25-Pa vs. N2-Pa)
183624_at	dod-22	Protein DOD-22	NM_001268760 /// NM_001268761	0.827608	-1.03194	0.0107881	-1.484	2.06838e-19	-46.1823	5.00533e-06	2.30382	2.10531e-07	2.78138	1.40751e-08	3.30405	0.554466	1.08938	0.282688	1.16992	0.812958	-1.03475	3.19086e-21	-97.6661	3.1478e-11	5.14706	1.18946e-10	4.63784	1.73761e-12	6.57223	0.110794	1.26674	0.351748	-1.14524	0.303011	-1.1622	1.38627e-22	-187.649
184534_s_at	CELE_C17H12.8 /// WBGene00015933	Protein C17H12.8 /// status:Confirmed	NM_068647	0.614608	1.08056	0.149894	-1.25349	1.51182e-20	-95.5728	0.123434	-1.27443	0.408191	-1.13639	0.0952684	-1.30183	0.00155732	-1.71926	0.218038	1.21182	0.116674	-1.28044	3.40584e-21	-128.931	0.21167	1.21519	0.0760584	1.32525	0.00793941	1.55242	0.00149898	-1.72327	0.290437	1.17843	0.901585	1.01916	4.44187e-22	-200.139
184533_at	CELE_C17H12.8 /// WBGene00015933	Protein C17H12.8 /// status:Confirmed	NM_068647	0.9336	-1.01236	0.0175739	-1.45082	1.5849e-20	-79.2272	0.0604707	-1.33309	0.376158	-1.14064	0.0226991	-1.42665	0.0469597	-1.35749	0.334851	1.15444	0.00598953	-1.55265	1.43853e-20	-80.6776	0.0338788	1.38869	0.00853255	1.51906	0.00050861	1.79636	0.234179	-1.19493	0.600517	1.08052	0.439439	-1.12157	1.21169e-21	-131.469
176743_s_at	clec-67 /// clec-69 /// WBGene00018971 /// WBGene00044642	Protein CLEC-67 /// Protein CLEC-69 /// locus:clec-67 /// locus:clec-69	NM_001038328 /// NM_068036	0.00447539	-1.71942	0.00521521	-1.70058	2.76888e-17	-42.5567	0.250204	-1.22582	0.0386682	1.45938	0.0460769	-1.43833	0.82281	-1.03989	0.820517	1.04043	0.000529359	-1.9954	7.70882e-17	-36.1019	1.40277e-08	4.24765	1.39363e-09	5.14091	3.10014e-09	4.80491	0.855149	1.0324	0.0533582	-1.42066	0.0267738	-1.50336	1.67185e-20	-175.093
181565_at	clec-67 /// WBGene00018971	Protein CLEC-67 /// locus:clec-67	NM_068036	0.00487482	-1.7536	0.00546449	-1.73852	1.49479e-17	-56.7637	0.180781	-1.2836	0.0637505	1.42197	0.0304633	-1.51671	0.498717	1.13249	0.826937	1.04085	0.000561627	-2.05425	1.3752e-16	-39.0489	5.86653e-07	3.38187	3.98101e-08	4.17877	1.29023e-08	4.58645	0.102773	1.35965	0.0651356	-1.41919	0.182994	-1.28192	1.35483e-19	-141.189
179425_at	CELE_C38D9.2 /// WBGene00008010	Protein C38D9.2 /// status:Partially_confirmed	NM_075049	1.89398e-16	-37.9755	3.07931e-16	-35.1549	0.715708	1.06949	0.0466642	-1.46574	0.916506	1.0195	0.190991	1.27801	0.139755	-1.32104	2.646e-15	-25.4132	2.35262e-14	-18.767	0.357241	1.18663	0.569979	-1.11071	0.856044	1.03399	0.734591	1.06452	0.923414	1.01787	4.5593e-16	-33.0661	9.14006e-16	-29.7324	0.30794	1.20912
178843_at	F08G5.6 /// WBGene00008584	Protein F08G5.6 /// status:Confirmed	NM_069973	0.0160705	-1.57594	0.814025	-1.04266	7.95657e-16	-26.8013	0.0352097	1.47996	1.54143e-05	2.57848	0.000385799	2.06301	0.271307	1.21867	0.573137	1.10554	0.111288	1.33693	2.17501e-16	-32.5476	0.000656678	1.98816	6.53004e-07	3.23361	0.00166079	1.86278	0.32914	1.19118	0.858995	1.03204	0.548439	-1.11283	2.97268e-17	-44.7329
180592_s_at	clec-209 /// F56A4.2 /// WBGene00018910 /// WBGene00021224	Protein CLEC-209 /// Protein F56A4.2 /// status:Predicted /// locus:clec-209	NM_071249 /// NM_071275	0.302537	1.16554	0.577614	1.08554	1.03121e-13	-8.89867	0.0838543	-1.29981	0.705765	-1.05712	0.0296024	-1.39974	3.24293e-09	-3.73408	0.0207665	1.43312	0.956512	1.00804	1.50298e-17	-25.564	0.00168219	1.67227	0.00177064	1.66725	0.000270175	1.85865	0.129907	1.25609	0.311919	1.16204	0.208861	1.20653	6.87115e-15	-11.8471
181635_at	CELE_F55G11.2 /// WBGene00010123	Protein F55G11.2 /// status:Confirmed	NM_070082	0.251166	1.24909	0.894664	1.02563	2.75073e-09	-5.6357	7.08539e-09	-5.17347	4.20378e-08	-4.43142	1.12151e-08	-4.96723	0.0233757	-1.58095	0.0575803	1.45825	0.730209	1.06822	0.00835368	-1.7222	6.94678e-11	8.06181	6.5493e-11	8.11109	1.91787e-12	11.9675	4.01759e-14	19.4743	0.238769	1.25672	0.0359277	1.52252	0.000156247	-2.33301
178297_at	T24B8.5 /// WBGene00011979	Protein T24B8.5 /// status:Confirmed	NM_063536	5.46737e-06	2.9387	0.620358	1.09761	2.10252e-15	-27.8741	0.102123	1.37085	0.00700958	1.72844	0.00343133	1.82668	1.72666e-07	3.83926	2.69391e-07	3.70527	0.0515845	1.46258	6.52052e-12	-9.95276	1.2658e-05	2.76062	0.00529698	1.76665	1.95815e-07	3.80073	1.05116e-05	2.79892	0.00233878	1.88062	0.0357613	1.51115	2.30718e-15	-27.4927
185270_at	irg-3 /// WBGene00018760	Protein IRG-3 /// locus:irg-3	NM_071310	0.0771419	1.31775	0.0118104	1.50249	0.950027	1.00951	0.0857988	-1.30694	0.115468	-1.27637	0.0122611	-1.49883	0.00010918	-1.99418	0.0563377	1.34932	0.0831551	1.31013	0.0107727	-1.51146	3.34747e-14	10.6429	1.00063e-14	12.1561	4.64181e-14	10.2773	5.4975e-15	13.0147	0.0114976	1.50511	0.0200515	1.45088	0.171396	1.23448
193958_at	cpr-4 /// WBGene00000784	Protein CPR-4 /// locus:cpr-4	NM_072281	6.06545e-10	4.93041	4.34667e-09	4.21561	0.213044	1.22913	3.13064e-07	-3.08886	0.480595	1.12249	0.287192	1.19189	3.79751e-09	-4.25986	3.17854e-15	17.0948	6.87777e-15	15.5202	0.48219	-1.12202	4.19906e-11	-6.19869	0.012649	-1.5444	0.013843	-1.5346	1.56345e-12	-8.4735	1.03007e-15	19.7889	3.27805e-15	17.028	0.516086	-1.11215
191219_at	CELE_Y41C4A.11 /// WBGene00012757	Protein Y41C4A.11 /// WD domain, G-beta repeat	NM_067117	0.0515725	-1.41509	1.31482e-14	16.4195	0.955437	1.00962	4.28836e-08	-3.78984	6.24228e-06	-2.65186	0.715207	-1.06457	0.00300613	-1.74956	0.954026	1.00992	2.73844e-18	58.453	0.000109786	2.187	0.000109009	2.18803	0.0573864	1.40252	0.101639	-1.33437	0.129521	1.3048	9.535e-05	-2.20763	3.39255e-10	5.62379	0.00629381	-1.66094
191759_at	fmo-2 /// WBGene00001477	Protein FMO-2 /// locus:fmo-2	NM_069571	0.0297395	1.72652	0.978759	-1.00638	0.919064	-1.02456	1.13815e-15	77.8475	2.73082e-15	65.8929	4.3245e-16	94.2374	1.40068e-15	74.7913	0.121474	1.46139	0.44208	1.20287	0.787818	-1.06643	0.0246389	1.76224	0.0100061	1.93652	0.170159	1.3968	0.0395187	1.67285	0.012222	1.89727	0.322406	-1.26967	0.749512	-1.07931
191382_at	gst-38 /// WBGene00001786	Protein GST-38 /// locus:gst-38	NM_074582	0.0390208	1.33618	0.816249	-1.03168	0.863482	-1.02334	0.00097329	-1.64641	0.812509	-1.03235	7.82824e-05	-1.87874	0.595386	-1.07406	7.16077e-06	2.13098	0.23084	-1.17726	0.00558584	1.49793	2.40193e-14	8.44029	2.61873e-13	6.76585	2.20093e-13	6.87105	3.7088e-15	10.1802	0.60957	1.0711	0.0869762	-1.2673	0.227619	1.17864
183028_s_at	lys-2 /// WBGene00003091	Protein LYS-2 /// locus:lys-2	NM_073242	0.381564	-1.12577	0.275688	-1.1598	2.49371e-15	-10.6423	0.00350062	-1.5378	0.0463247	-1.3221	2.04895e-06	-2.28186	1.32922e-07	-2.66028	0.80791	1.03321	0.000424982	-1.72096	2.21849e-17	-18.4104	0.0445889	1.32534	0.0111572	1.44112	0.0501825	1.31528	3.72853e-08	2.86677	0.796146	-1.03533	0.252375	-1.16867	1.27353e-11	-4.92007
180946_at	ilys-3 /// WBGene00016670	Protein ILYS-3 /// locus:ilys-3	NM_067805	0.469928	1.18201	0.0240359	1.73088	0.000692131	2.42632	2.49087e-15	57.5637	3.57584e-13	25.3639	1.86006e-13	28.0115	1.4846e-13	29.0039	0.00854621	-1.92004	0.458378	-1.18726	0.386436	1.22252	0.0439306	-1.6231	0.183609	-1.36593	0.0500971	-1.59973	0.3436	-1.24613	0.148825	1.40455	0.0208879	1.75616	3.64054e-05	3.16032
189025_at	D2063.1 /// WBGene00017060	Protein D2063.1 /// dehydrogenase	NM_071794	0.38798	-1.11781	0.0946806	-1.24656	0.224502	-1.17108	3.25407e-15	9.27465	1.86925e-16	12.5354	1.1177e-14	8.22453	2.03062e-16	12.4204	0.14686	1.20913	0.0128375	-1.40573	0.300172	1.14354	7.48303e-09	2.99638	1.65174e-10	3.81394	1.41392e-08	2.88582	3.82662e-12	4.99653	0.315389	1.1387	0.052853	-1.29432	0.0101598	1.42392
180205_at	F57A10.2 /// WBGene00010184	Protein F57A10.2 /// status:Partially_confirmed	NM_074527	1.48434e-14	-9.68156	1.99657e-14	-9.39295	0.00240222	-1.59828	0.678141	1.05979	0.140955	1.23424	0.363715	1.13654	0.184747	1.20775	6.83993e-14	-8.31317	4.01231e-14	-8.75867	0.0221069	-1.40248	0.693704	1.05665	0.691601	-1.05707	0.109785	-1.25805	0.505513	-1.09795	5.16449e-15	-10.8138	1.39146e-15	-12.4861	0.000161095	-1.85424
184863_s_at	dod-24 /// WBGene00007875	Protein DOD-24 /// locus:dod-24	NM_070073	0.0229059	1.83333	0.119244	1.4961	1.77314e-11	-18.9537	0.00194804	-2.38002	0.06734	-1.61249	0.00349268	-2.24274	0.000367596	-2.80915	0.000537411	2.70598	0.0760841	1.58769	5.68239e-12	-22.3712	4.87306e-08	7.00171	2.24382e-05	3.69721	2.18798e-06	4.67023	6.19936e-14	46.4125	0.897578	-1.03297	0.993409	-1.00208	0.000307011	-2.85933
177218_at	WBGene00021805 /// Y53G8AM.5	status:Partially_confirmed /// Protein Y53G8AM.5	NM_065277	0.0279391	1.86961	0.952671	-1.01617	0.379291	-1.27066	0.0157574	2.0035	1.31624e-05	4.30185	0.0102265	2.10724	0.0235193	1.9095	2.52323e-05	4.01436	0.898588	1.03504	0.292876	-1.33321	8.27639e-16	148.157	3.25868e-14	69.2753	8.25597e-14	58.0908	1.58396e-12	34.5113	0.619695	-1.14391	0.00158359	-2.59167	1.47132e-06	-5.45494
178927_at	CELE_K08D8.5 /// WBGene00010659	Protein K08D8.5 /// status:Confirmed	NM_070061	0.0059475	1.66348	0.94126	1.01264	2.70507e-10	-5.6882	0.00430892	-1.70164	0.7184	-1.06346	0.0183715	-1.53216	0.000257239	-2.05903	5.5088e-06	2.66172	0.492745	1.12465	3.3435e-11	-6.88286	6.72978e-06	2.62576	0.000960048	1.88577	4.75859e-05	2.3029	0.00399119	-1.71077	0.302004	1.19468	0.488471	-1.12597	4.4211e-16	-25.5518
183187_at	dod-17 /// WBGene00010745	Protein DOD-17 /// locus:dod-17	NM_070085	0.185459	1.36139	0.291611	-1.27638	3.74792e-11	-13.1225	2.17136e-06	-4.05301	0.000108646	-2.84606	1.95956e-05	-3.31641	2.50871e-05	-3.24368	0.00740395	1.93873	0.849351	-1.04441	2.31114e-10	-10.5021	1.60648e-06	4.16821	6.63465e-05	2.97377	9.75258e-09	6.90706	4.39445e-12	17.3805	0.898604	-1.02957	0.260089	1.29827	3.51672e-05	-3.14706
172744_at	mtl-1 /// WBGene00003473	Protein MTL-1 /// locus:mtl-1	NM_072295	0.302297	1.19124	0.00968574	1.59452	0.00637671	-1.6423	7.85513e-15	16.5385	2.39488e-14	14.4087	5.42003e-13	10.0897	1.09256e-15	21.4255	0.824873	1.03783	0.86934	-1.02798	0.165907	-1.2677	4.16409e-09	4.41222	1.82394e-09	4.71545	2.46572e-05	2.37328	2.8502e-06	2.74029	0.158738	1.27311	0.364222	-1.16595	4.83697e-06	-2.64431
176148_at	F09G8.7 /// WBGene00017321	Protein F09G8.7 /// status:Partially_confirmed	NM_066415	0.0678091	1.16352	1.13134e-14	3.73055	0.0108057	1.24462	0.917837	-1.00829	0.656735	-1.03628	0.257251	1.09625	0.979542	1.00205	0.130252	1.13209	2.20962e-15	4.12352	0.00797821	1.25751	0.174622	-1.11714	0.177522	-1.11629	0.815044	-1.0189	0.824134	-1.01795	0.0665168	1.16441	2.51234e-15	4.09024	0.00061656	1.3659
184352_at	CELE_C17H12.6 /// WBGene00015932	Protein C17H12.6 /// status:Partially_confirmed	NM_068648	0.647125	1.10572	0.205701	-1.32576	1.43123e-07	-4.89941	6.43562e-05	-2.84799	0.0131556	-1.78702	0.000286005	-2.50791	0.350177	-1.22945	0.0152346	1.76221	0.482023	-1.16745	0.00205782	-2.11502	2.61414e-11	12.3044	5.3431e-10	8.65962	1.4633e-11	13.2202	0.255576	1.28724	0.258735	-1.28504	0.341913	-1.23393	2.66018e-15	-46.8321
183378_at	CELE_F55G11.8 /// WBGene00010128	Protein F55G11.8 /// status:Confirmed	NM_070080	0.932142	1.01469	0.0844847	-1.35673	1.26482e-12	-9.66622	0.178855	-1.26458	0.0337256	1.4649	0.163694	-1.27577	1.56438e-05	-2.49226	0.0010574	1.87969	0.0764072	-1.36874	4.19052e-15	-19.0504	0.00126987	1.85648	0.000391174	2.00973	1.20448e-06	2.97254	2.79771e-09	4.70332	0.584736	1.09845	0.338196	1.18016	3.94472e-08	-3.81542
189469_at	cpr-2 /// WBGene00000782	Protein CPR-2 /// locus:cpr-2	NM_074785	0.841708	-1.05055	0.967015	-1.01026	0.675761	-1.10898	1.64932e-15	83.7637	9.66963e-12	19.4529	1.66137e-13	36.3551	7.57397e-11	14.6462	2.20103e-06	-4.52366	0.00204142	-2.32768	8.42988e-08	-6.34241	0.907243	-1.02918	0.970631	-1.00913	0.946464	1.01671	0.821295	1.05737	0.904437	-1.03008	0.886842	1.03576	0.93903	-1.01906
178800_at	CELE_ZK218.5 /// WBGene00013939	Protein ZK218.5 /// status:Partially_confirmed	NM_074932	6.17669e-15	43.4136	0.0100463	1.85307	0.0763185	1.50502	0.930448	-1.01966	0.0530711	-1.56684	0.345968	-1.23635	0.694825	-1.09159	8.87851e-14	28.2525	0.0665803	1.52828	0.135805	1.40585	0.745376	1.07519	0.640388	-1.11007	0.723103	-1.08234	0.724393	-1.08192	1.79217e-14	36.3738	0.0456659	1.59236	0.254652	1.29378
182789_at	F25A2.1 /// WBGene00017764	Protein F25A2.1 /// status:Confirmed	NM_070989	0.706131	-1.07703	0.30161	-1.22792	5.02094e-09	-5.59414	0.00212598	1.95311	4.16885e-07	3.80526	0.00301726	1.89963	0.514849	1.1372	0.00553793	1.80896	0.24244	-1.26248	2.36834e-11	-9.60772	7.89207e-10	6.67295	1.34239e-09	6.33697	9.02233e-09	5.30098	0.661111	1.09016	0.523637	-1.13414	0.0346766	-1.54572	1.56527e-15	-34.2421
193894_at	metr-1 /// WBGene00010988	Protein METR-1 /// locus:metr-1	NM_063952	0.224983	-1.09069	0.000136208	-1.37158	3.2994e-06	-1.52066	2.69796e-11	-2.23845	1.24754e-09	-1.94313	2.99922e-06	-1.52478	1.52156e-05	-1.45686	0.440542	1.05619	0.339255	1.07033	0.883112	1.01041	2.27907e-16	-3.97238	3.674e-14	-3.00018	1.56318e-12	-2.51843	1.82798e-11	-2.27322	0.0103671	1.21395	0.0563597	1.15	0.0575792	1.14915
180810_at	swt-6 /// WBGene00011190	Protein SWT-6 /// locus:swt-6	NM_074063	2.1111e-05	-2.01906	0.25271	-1.16919	4.15297e-13	-6.55612	0.033852	1.35008	6.84557e-11	4.3616	0.000216194	1.78667	0.0443805	1.32709	0.00173509	1.60007	0.362234	1.13188	3.41446e-13	-6.6697	0.0588485	1.30287	3.37763e-05	1.96956	0.524264	1.09001	0.0696883	1.2882	0.0401524	-1.33561	0.0192474	-1.39751	3.64938e-13	-6.63079
178108_at	CELE_T27E7.1 /// WBGene00012087	Protein T27E7.1 /// status:Confirmed	NM_070358	0.0899802	-1.1965	0.135799	-1.16967	8.8168e-13	3.98342	0.755379	1.03252	0.876041	1.01614	0.0180788	1.29388	0.954404	-1.00588	0.0662571	-1.21578	0.503756	1.07136	1.59263e-12	3.83541	0.360287	1.09933	0.284175	-1.11766	0.690025	-1.04184	0.968042	1.00412	0.000883207	-1.4701	0.00824173	-1.33966	3.70771e-12	3.63842
184103_s_at	F07B7.2 /// W09B7.2 /// WBGene00017186 /// WBGene00021107	Protein F07B7.2 /// Protein W09B7.2 /// status:Predicted /// status:Predicted	NM_072869 /// NM_072883	2.05815e-13	-6.66176	1.40425e-07	-2.59996	0.0713615	1.27846	0.866602	-1.02235	0.604964	1.07063	0.507269	-1.09161	0.363106	-1.1283	5.89306e-13	-6.08621	4.48608e-08	-2.77608	0.269912	1.15841	0.129208	-1.22702	0.519348	-1.08888	0.96938	1.00506	0.748117	-1.0432	8.34127e-13	-5.91177	6.6692e-06	-2.10825	0.00451373	1.50373
183052_at	CELE_C32H11.1 /// WBGene00007864	Protein C32H11.1 /// status:Partially_confirmed	NM_001268758 /// NM_001268759	0.436412	-1.24564	0.664956	-1.1294	0.0138038	-2.09032	0.0325587	1.8769	5.52449e-10	15.778	0.0582515	1.73655	0.753505	1.09215	4.08448e-07	6.74865	0.479361	-1.22068	0.000112538	-3.59229	1.10379e-13	64.0464	3.44173e-13	51.7736	1.28653e-12	40.9014	1.9189e-05	4.36012	0.132318	-1.54092	0.0509825	-1.7685	7.00028e-12	-30.705
175126_s_at	CELE_K08D8.5 /// WBGene00010659	Protein K08D8.5 /// status:Confirmed	NM_070061	0.0298546	1.58164	0.72399	-1.07352	9.30371e-10	-6.82919	0.00578236	-1.82489	0.46708	-1.15803	0.0423546	-1.53067	0.000104607	-2.51071	0.000114873	2.49244	0.602204	1.11057	4.42063e-11	-9.39574	0.000232344	2.3591	0.00791949	1.77737	0.000181329	2.40521	0.157685	-1.33584	0.385987	1.19162	0.797233	-1.05293	5.62954e-14	-21.5213
177100_at	clec-71 /// WBGene00021582	Protein CLEC-71 /// locus:clec-71	NM_068039	0.0777431	-1.3165	0.708667	1.05804	0.395987	-1.13765	0.651679	-1.07059	0.189197	1.2234	0.201351	1.21656	0.528366	-1.10017	0.972877	-1.00514	0.0419303	1.37804	0.305558	-1.16908	9.96432e-13	7.53445	1.12886e-11	6.04601	1.84438e-14	11.3208	6.56969e-07	2.70931	0.0028839	-1.6406	0.00480843	1.58975	5.91048e-08	-3.16375
184191_at	cnc-4 /// WBGene00000558	Protein CNC-4 /// locus:cnc-4	NM_071015	0.820126	1.04483	0.514977	1.13435	2.20193e-13	-15.9511	0.0136765	1.66124	0.0164225	1.63586	0.155471	1.3228	3.57511e-11	8.80118	0.882651	1.02887	0.59865	-1.10711	5.89111e-06	-3.0108	0.0507675	1.48033	0.028621	1.55924	0.939674	-1.01469	0.987448	-1.00304	0.620133	1.10052	0.154002	-1.32418	1.18466e-14	-23.6847
192492_at	sams-1 /// WBGene00008205	Protein SAMS-1 /// locus:sams-1	NM_077601	0.188394	-1.19946	0.0225496	-1.3875	0.63554	-1.06661	1.88626e-06	-2.31286	6.73817e-05	-1.90811	0.000255583	-1.77836	7.56206e-05	-1.89651	0.938328	1.01056	0.634395	-1.06685	0.328525	1.14338	1.70348e-13	-7.19728	5.33309e-12	-5.36212	3.11335e-13	-6.81715	4.73841e-14	-8.10896	0.410718	1.11904	0.0531446	-1.31422	0.184026	-1.20172
180909_at	CELE_C32H11.4 /// WBGene00007867	Protein C32H11.4 /// status:Confirmed	NM_070065	0.00018003	2.59596	0.0066139	1.89878	0.00107526	-2.2289	0.350077	-1.22818	0.00300303	-2.03799	0.0295112	-1.64736	4.31604e-07	-4.38754	0.0488645	1.56445	0.120114	1.41564	1.04164e-09	-7.96248	4.28133e-10	8.77551	1.99113e-05	3.1304	6.88597e-08	5.20741	7.48385e-10	8.25296	0.724715	-1.07988	0.585172	1.12674	0.000525483	-2.37003
184707_s_at	CELE_C32H11.9 /// dod-21 /// WBGene00007872 /// WBGene00007873	Protein C32H11.9 /// Protein DOD-21 /// status:Partially_confirmed /// locus:dod	NM_070070 /// NM_070071	0.0659173	1.83375	0.0182372	2.21949	5.6685e-05	-4.6412	0.00532582	-2.62284	0.934251	1.02658	0.000122584	-4.2186	0.758268	-1.10292	3.44321e-05	4.93749	0.316357	1.37993	0.0440916	-1.95165	9.18544e-12	46.1906	3.80917e-09	16.9021	1.68001e-09	19.1579	1.2289e-07	10.2534	0.217018	-1.4903	0.794742	-1.08631	9.60393e-10	-20.9081
194157_s_at	fipr-26 /// WBGene00009963	Protein FIPR-26 /// locus:fipr-26	NM_060005	0.00390242	2.18966	5.01022e-08	6.76973	2.79542e-05	-3.54527	9.41224e-11	14.4069	1.17468e-06	4.85426	0.0289371	1.76877	0.283727	1.30881	0.227294	-1.35541	0.458389	-1.20318	1.20209e-13	-39.0251	7.3703e-09	8.39862	6.73345e-06	4.07528	0.405139	-1.23118	0.199253	1.38263	0.807012	1.06249	0.0972186	-1.52742	5.27618e-12	-21.5353
181322_at	clec-45 /// WBGene00017199	Protein CLEC-45 /// locus:clec-45	NM_072576	0.467976	-1.22636	0.145574	-1.51619	0.00398319	-2.41389	0.665325	-1.12883	0.0177986	2.02184	0.668219	1.12757	0.696419	1.11545	0.0342602	1.86103	0.533156	-1.19119	0.0272083	-1.91707	3.89458e-12	33.4881	1.74588e-12	38.3691	1.3489e-11	27.3319	0.762191	1.08838	0.807983	-1.07035	0.0347368	-1.85769	4.81374e-14	-74.2725
184102_s_at	CELE_ZK1025.2 /// CELE_ZK1025.8 /// WBGene00014182 /// WBGene00014188	Protein ZK1025.2 /// Protein ZK1025.8 /// status:Partially_confirmed /// status:	NM_060523 /// NM_060529	0.000752331	-1.84362	1.24636e-06	-2.76379	1.54279e-10	-5.37186	1.01094e-06	-2.80213	8.09552e-07	-2.84357	4.2378e-09	-4.1217	1.12209e-10	-5.51881	0.00059576	-1.87089	5.08365e-09	-4.06532	1.29284e-13	-10.5799	0.0126672	-1.53289	0.0310166	-1.43801	0.00022771	-1.98691	0.000292319	-1.95618	0.00205525	-1.72952	2.83161e-08	-3.5824	9.77965e-12	-6.85525
182970_at	CELE_F55G11.4 /// WBGene00010124	Protein F55G11.4 /// status:Confirmed	NM_070084	0.138689	1.38519	0.0111339	1.79526	2.97702e-09	-6.93591	0.943015	1.01549	0.265926	1.2742	0.279003	-1.26571	0.00622431	-1.8926	0.0157597	1.7381	0.129347	1.39675	9.26254e-12	-13.3302	4.22351e-08	5.33356	2.33871e-05	3.04071	0.000332644	2.43417	3.24851e-08	5.46928	0.278106	-1.26628	0.358271	-1.2205	3.80356e-09	-6.76379
183555_at	tag-244 /// WBGene00044073	Protein TAG-244 /// locus:tag-244	NM_067694	0.0148884	-1.36197	0.849695	1.02281	1.48322e-09	-3.04072	0.00357913	1.46262	1.06656e-07	2.40667	0.206143	1.16534	0.969012	1.00463	0.121405	1.20814	0.0950074	-1.22711	4.27207e-12	-4.42692	9.21681e-07	2.15947	4.00305e-07	2.25048	0.000678268	1.58284	0.442046	-1.09641	0.0322663	-1.30689	0.0221269	-1.33387	9.41973e-15	-7.19943
192493_s_at	sams-1 /// WBGene00008205	Protein SAMS-1 /// locus:sams-1	NM_077601	0.572841	-1.08073	0.0787996	-1.28312	0.190388	1.2008	1.69146e-05	-2.06954	7.10021e-05	-1.91616	0.00288086	-1.56924	5.86504e-06	-2.19219	0.996319	-1.00063	0.841594	1.02781	0.364914	1.13362	1.60054e-12	-6.03365	2.69289e-12	-5.7759	2.04734e-12	-5.90967	4.19405e-14	-8.39371	0.804567	-1.03456	0.105348	-1.25676	0.289324	-1.15852
185804_at	CELE_Y32B12A.3 /// WBGene00012518	Protein Y32B12A.3 /// status:Partially_confirmed	NM_074774	0.000144143	2.21502	0.748438	-1.05886	0.000905881	-1.94895	0.0026618	-1.8053	0.000470383	-2.04039	6.42823e-05	-2.34256	0.0639848	-1.40826	0.000837017	1.95981	0.08411	-1.37399	0.0258226	-1.52033	1.22223e-08	4.42403	2.26276e-08	4.20844	3.16991e-08	4.09639	0.453973	1.14362	0.00029625	2.10708	0.454166	-1.14355	3.23325e-11	-7.53942
179914_at	CELE_F35E12.8	Protein F35E12.8	NM_001269614 /// NM_001269615	0.735565	-1.05204	0.783973	-1.04202	5.97155e-06	-2.35624	0.367953	-1.14595	1.0944e-08	3.52487	0.999173	1.00016	0.533656	-1.0983	3.24678e-09	3.83952	0.527327	1.09991	1.21853e-05	-2.25826	5.82198e-10	4.35716	6.99096e-10	4.29747	1.51994e-08	3.4461	0.018233	1.45667	0.667746	-1.06665	0.0755909	-1.3175	1.82925e-12	-7.04791
189494_at	cyp-29A3 /// WBGene00021412	Protein CYP-29A3 /// locus:cyp-29A3	NM_070729	6.52826e-11	5.25437	0.501397	1.10773	0.365034	1.14843	0.559305	1.09281	0.000142419	1.96757	0.680944	1.06437	0.643696	1.07274	1.09829e-13	9.46032	0.61699	1.07891	0.431769	1.12733	0.619768	-1.07826	0.0759994	1.32043	0.957564	1.00809	0.83299	1.03247	1.18224e-12	7.481	0.227308	1.20408	0.114221	1.2785
177092_at	clec-74 /// WBGene00021585	Protein CLEC-74 /// locus:clec-74	NM_068045	0.511725	1.1636	0.559237	1.14422	0.403202	1.21358	0.659809	-1.1067	0.681065	-1.09927	0.493886	-1.17121	0.238943	-1.31616	0.493297	1.17147	0.73445	1.08119	0.929825	1.02045	7.60644e-11	12.1694	1.39053e-12	20.7159	1.49539e-12	20.5024	0.00162334	2.24296	0.00613763	1.98078	0.00813652	1.92773	8.2697e-07	-4.47072
190688_s_at	C53A3.2 /// CELE_K09H11.7 /// F44E7.2 /// WBGene00016892 /// WBGene00018424 /// WBGene00019604	Protein C53A3.2 /// Protein K09H11.7 /// Protein F44E7.2 /// status:Confirmed //	NM_072108 /// NM_072110 /// NM_072111	0.00231609	-1.59125	0.00475035	-1.52845	7.22978e-05	-1.91927	1.88992e-07	-2.67228	4.88145e-09	-3.34932	3.05815e-07	-2.59807	0.000100703	-1.88547	3.53827e-05	-1.9944	0.0077631	-1.486	0.0358251	-1.35417	3.17732e-13	-7.00172	3.06818e-13	-7.02385	1.30985e-11	-5.11567	9.50983e-11	-4.398	0.00218782	-1.59628	0.426001	-1.11673	0.183004	-1.20555
179266_at	F15D4.5 /// WBGene00008862	Protein F15D4.5 /// status:Confirmed	NM_064405	9.47594e-12	-14.5257	2.99969e-09	-7.40623	0.853959	-1.04179	0.0603097	-1.54309	0.738151	-1.07726	0.0995592	-1.45787	0.197483	-1.33865	1.78255e-10	-10.1406	5.13748e-09	-6.9972	0.649756	1.10648	0.228749	-1.31228	0.246918	-1.29841	0.0773371	-1.50092	0.840143	-1.04589	1.02921e-11	-14.3722	8.69944e-10	-8.47087	0.406387	1.20437
172241_x_at	fipr-24 /// WBGene00007992	Protein FIPR-24 /// locus:fipr-24	NM_061070	0.357845	1.13831	0.225252	1.18768	0.607746	-1.07452	5.63427e-13	6.82612	1.61535e-05	2.10155	5.23741e-13	6.87098	0.445507	1.11315	7.94503e-08	-2.85347	0.20862	1.19549	8.38242e-13	-6.58925	0.264167	1.17116	0.297716	-1.15846	0.853795	1.02607	0.688631	-1.05765	0.216148	-1.19189	0.776092	1.04055	0.0494724	-1.33098
182104_at	CELE_ZK1025.3 /// WBGene00014183	Protein ZK1025.3 /// status:Confirmed	NM_060527	0.000183855	-2.39704	2.78652e-06	-3.33445	2.08211e-09	-6.27825	9.43148e-05	-2.52487	2.39914e-05	-2.80978	6.1135e-07	-3.77589	1.08581e-10	-8.47472	4.65964e-05	-2.66753	2.45265e-08	-4.9866	6.17531e-14	-21.073	0.102956	-1.39891	0.213195	-1.28817	0.0045674	-1.85786	0.000200188	-2.38121	0.000528892	-2.20728	9.37824e-08	-4.42841	1.33041e-11	-10.6868
176851_at	comt-4 /// WBGene00021491	Protein COMT-4 /// status:Partially_confirmed	NM_071157	0.317224	1.23069	0.67729	-1.08939	0.00239149	-1.99324	2.30194e-11	10.6701	7.82289e-11	9.29346	6.47199e-11	9.49096	3.80863e-05	2.78183	0.735526	1.07191	0.328456	-1.22473	4.82606e-10	-7.64533	1.88091e-06	3.55611	2.29899e-07	4.25461	2.82232e-05	2.84962	0.55748	1.12851	0.0689755	1.47243	0.143802	-1.35947	3.38107e-09	-6.28104
183442_at	K10D11.2 /// WBGene00010746	Protein K10D11.2 /// status:Partially_confirmed	NM_070086	0.000408352	2.9372	0.0550476	-1.69873	8.90016e-11	-17.5303	0.0116116	-2.05014	0.0579504	-1.68742	0.374431	-1.26846	0.86321	-1.04682	6.2101e-05	3.56856	0.851336	-1.05104	1.49307e-08	-8.95112	0.100337	1.56683	0.844372	-1.05352	0.367401	1.27301	0.534581	1.18005	0.0382185	1.77937	0.00976664	-2.09082	1.2961e-11	-23.2761
176007_at	F25A2.1 /// WBGene00017764	Protein F25A2.1 /// status:Confirmed	NM_070989	0.951891	-1.01112	0.693917	-1.07492	3.21821e-07	-3.54752	0.00228423	1.85708	1.59774e-05	2.65269	0.0371179	1.49229	0.25998	1.23276	0.0688362	1.41271	0.121774	-1.33769	2.24606e-09	-5.34415	2.85385e-09	5.23245	2.72274e-08	4.31944	5.58313e-07	3.40047	0.334149	1.19574	0.274556	-1.22484	0.0105359	-1.65402	9.12785e-14	-15.5236
181534_s_at	clec-45 /// clec-46 /// WBGene00017199 /// WBGene00017202	Protein CLEC-45 /// Protein CLEC-46 /// locus:clec-45 /// locus:clec-46	NM_072575 /// NM_072576	0.907106	-1.0343	0.459249	-1.24	0.183324	-1.47968	0.74541	-1.09848	0.108143	1.61163	0.924282	-1.02785	0.739774	-1.10086	0.0723884	1.71164	0.60798	-1.16026	0.181006	-1.48288	6.25757e-12	34.7362	1.32787e-11	30.6203	1.06707e-10	21.957	0.623668	1.15275	0.581381	-1.17333	0.0269686	-1.96168	1.49376e-12	-44.5879
175642_s_at	abf-2 /// WBGene00000013	Protein ABF-2 /// locus:abf-2	NM_058851	0.837585	-1.03853	0.00580109	-1.73757	0.0860082	-1.38631	8.1177e-09	4.82412	1.50677e-12	11.2642	3.20932e-12	10.3456	5.35466e-12	9.77932	0.000172131	2.24835	0.260053	1.23423	0.0480912	1.46228	0.00926547	1.67574	8.06692e-06	2.80422	0.000714678	2.02934	0.000544077	2.06978	0.015183	1.61134	0.0594105	-1.43481	0.532809	-1.12239
183014_at	CELE_F59A7.2 /// WBGene00019090	Protein F59A7.2 /// status:Confirmed	NM_071149	0.097795	-1.38563	0.730859	1.06811	7.82537e-10	-6.35009	0.246022	1.25248	0.179668	1.29909	0.301581	-1.22126	0.000670352	-2.0943	0.139146	-1.33592	0.0699409	-1.43207	1.33643e-13	-16.6567	0.470825	-1.1488	0.75635	1.06122	0.0405361	-1.50669	0.00508119	-1.79288	0.505382	-1.13657	0.28894	-1.2279	1.02607e-11	-9.91031
191515_at	F19C7.2 /// WBGene00017592	Protein F19C7.2 /// lysosomal carboxypeptidase	NM_068194	0.00204554	-1.51535	0.755936	-1.03852	6.5134e-06	1.99321	0.236531	-1.15713	0.340029	-1.12414	0.410869	-1.10585	0.00466968	1.45489	0.00368526	-1.47215	0.950516	1.00757	4.28103e-10	3.35557	0.000195411	-1.69528	2.79814e-05	-1.85865	0.000162622	-1.71006	0.109392	1.22124	0.000299487	-1.66138	0.702452	-1.04757	1.79489e-11	4.12662
184714_s_at	WBGene00021818 /// Y53G8B.2	status:Confirmed /// Protein Y53G8B.2	NM_065258	0.611494	-1.06429	0.0490725	-1.28526	0.0150685	-1.37295	2.35304e-11	4.09102	2.4786e-11	4.07646	1.98068e-11	4.13982	4.40659e-12	4.60537	0.591383	-1.06809	0.0598718	-1.2701	0.114052	-1.21961	1.61124e-07	2.41368	1.1729e-08	2.78257	6.88607e-08	2.52495	7.41738e-09	2.85572	0.515433	1.0832	0.101918	-1.22862	0.230954	-1.16043
175403_s_at	K02C4.2 /// WBGene00010501	Protein K02C4.2 /// status:Confirmed	NM_182159	3.34901e-05	-2.03841	0.0817638	-1.28972	7.69578e-07	-2.52478	1.42966e-09	3.76286	1.65018e-09	3.72571	4.04593e-10	4.1142	2.7441e-08	3.09325	2.79981e-05	-2.05874	0.249821	-1.17958	3.06956e-08	-3.07133	0.212881	1.19628	0.000195914	1.84928	0.000800405	1.71078	0.672402	-1.06179	0.0598778	-1.31862	0.467876	1.10883	1.5616e-08	-3.20696
178017_s_at	CELE_F01D5.1 /// WBGene00008492	Protein F01D5.1 /// status:Confirmed	NM_064531	0.9427	-1.01651	0.691162	1.09491	1.03914e-10	-11.4612	0.63222	1.11551	0.0474083	1.60197	0.739522	1.0788	0.350538	-1.23948	0.138506	1.41275	0.801903	1.05887	8.10278e-12	-15.8469	0.00556787	1.98723	0.00935241	1.89113	0.00601551	1.97274	7.42039e-05	2.93286	0.772455	-1.06817	0.714877	1.08693	3.06149e-09	-7.76585
189460_at	ckb-2 /// WBGene00000512	Protein CKB-2 /// locus:ckb-2	NM_065479	0.146716	-1.18152	8.41052e-10	2.95021	0.171212	-1.16985	0.001196	-1.50471	0.0850229	-1.22116	0.0438595	-1.26695	0.0468482	-1.26247	0.709035	1.04289	4.49981e-11	3.50387	0.868207	1.01883	0.00207274	1.46809	0.0256386	1.30296	0.173182	1.16898	0.041293	1.27103	0.0167032	-1.33127	6.46662e-08	2.34913	0.0123219	-1.35123
173144_at	clec-85 /// WBGene00021872	Protein CLEC-85 /// locus:clec-85	NM_067861	0.186269	1.28326	0.773979	-1.05468	8.68131e-08	-3.98962	0.869427	1.03092	0.0104575	1.66387	0.269427	1.23026	0.414685	-1.16434	0.000565328	2.07113	0.506792	1.13149	9.63936e-09	-4.78891	3.95998e-06	2.97015	4.12342e-06	2.96124	1.79712e-06	3.15112	0.0278769	1.53586	0.19144	1.27941	0.974555	1.00593	5.66271e-11	-7.71542
178273_at	CELE_F01D5.2 /// WBGene00008493	Protein F01D5.2 /// status:Partially_confirmed	NM_064532	0.412292	1.18147	0.244912	1.26901	1.60043e-07	-4.2858	0.0199823	-1.64569	0.51914	-1.1397	0.00116638	-2.0881	1.14107e-06	-3.62895	0.0133146	1.706	0.999452	1.00014	4.79722e-11	-9.45069	0.00780884	1.78631	0.00581302	1.83138	0.0044235	1.87359	2.2163e-09	6.34784	0.347084	1.21128	0.165404	1.33102	0.357904	-1.20604
190585_at	WBGene00014173 /// ZK970.7	OV-17 antigen precursor /// Protein ZK970.7	NM_063819	0.0237676	1.88631	0.0147166	1.99582	4.17359e-09	-10.4908	5.77705e-05	3.59786	0.00960238	2.09568	0.0453658	1.74193	4.91611e-07	5.97798	0.723345	1.09874	0.897299	-1.03489	3.01242e-07	-6.31389	0.0107101	2.06991	0.149815	1.47866	0.404712	-1.2498	0.322404	-1.30423	0.267776	1.34751	0.333561	-1.29619	3.7143e-12	-28.3212
171841_x_at	hlh-11	Protein HLH-11	NM_001027455 /// NM_001027456 /// NM_066728 /// NM_066729	0.638384	1.03479	0.000327719	1.35096	0.351959	1.07057	2.46595e-11	2.3027	5.52178e-11	2.22944	7.5181e-09	1.86306	4.48997e-12	2.47306	0.979512	1.00187	0.227568	1.09304	0.0638612	1.14977	0.0495853	1.16016	0.00854477	1.22847	0.0928871	1.13396	0.000809265	1.31669	0.215411	1.09572	0.000732073	1.32046	0.0121943	1.21501
179695_at	CELE_F35E12.5 /// WBGene00009429	Protein F35E12.5 /// status:Partially_confirmed	NM_074001	0.00598461	-2.37912	0.603898	-1.16314	3.55575e-09	-13.3588	0.249893	1.40347	7.86857e-07	6.67462	0.0442524	1.84095	0.70882	-1.11475	0.0239992	1.99898	0.679502	1.12774	1.63152e-10	-20.9001	4.24592e-05	4.19895	3.68656e-08	9.77116	0.000218109	3.48955	0.000818152	3.00297	0.939279	-1.02237	0.253669	-1.39959	3.43779e-10	-18.6792
188765_at	cft-1 /// WBGene00000477	Protein CFT-1 /// locus:cft-1	NM_072062	1.08349e-08	3.22766	2.54192e-09	3.55005	0.886241	1.02016	0.569047	-1.08295	0.467456	1.10727	0.0590601	1.31458	0.797427	-1.03647	7.19372e-10	3.87035	1.96593e-11	5.0539	0.647928	1.0659	0.856854	1.02548	0.775072	1.04069	0.210189	1.19446	0.783681	1.03906	8.6237e-09	3.27553	2.82877e-10	4.135	0.81246	1.03366
179664_s_at	CELE_F01D4.5	Protein F01D4.5	NM_069535 /// NM_069536	1.11579e-10	4.15561	0.128275	1.23146	7.66809e-11	4.26858	0.742068	-1.04499	0.0299302	-1.35667	0.617023	-1.06925	0.497641	-1.09529	5.57508e-09	3.20089	0.173833	1.20351	1.4845e-10	4.07255	0.812499	-1.0322	0.054055	-1.30698	0.691506	-1.05452	0.612675	-1.07014	3.75164e-09	3.28194	0.170346	1.2054	1.27173e-10	4.11725
182279_at	CELE_Y47H9C.1 /// WBGene00012947	Protein Y47H9C.1 /// status:Partially_confirmed	NM_060605	0.000143575	-2.76086	6.83501e-08	-5.59976	0.0622411	1.55295	1.16147e-07	5.31346	1.4087e-11	14.6613	5.35838e-13	23.0042	4.02731e-07	4.71057	0.997975	-1.00058	0.264243	-1.29342	0.168303	1.37674	0.00673958	1.94909	4.66572e-06	3.74978	2.19467e-07	4.99363	0.918637	1.02351	0.121591	-1.43507	0.00196362	-2.18567	0.373791	-1.22627
184194_s_at	bah-1 /// WBGene00050875	Protein BAH-1 /// locus:bah-1	NM_060528	0.000786294	-2.24184	2.92068e-05	-2.94511	8.71817e-10	-7.69505	2.23501e-05	-3.01145	5.16168e-06	-3.4063	1.7427e-06	-3.73836	1.09246e-07	-4.78417	0.000178141	-2.53578	2.25601e-06	-3.656	1.45592e-11	-12.2248	0.209698	-1.31114	0.136485	-1.38236	0.00768246	-1.84325	0.00572847	-1.89188	0.000416564	-2.36362	5.42345e-07	-4.14034	3.25724e-11	-11.1034
181883_at	clec-2 /// WBGene00015198	Protein CLEC-2 /// locus:clec-2	NM_062026	0.906729	1.02652	0.93961	-1.01707	0.538857	1.14779	0.514912	-1.15735	0.97086	-1.00819	0.645671	-1.10843	0.296431	-1.26614	0.464996	1.17839	0.906425	1.02661	0.82996	1.04917	2.44716e-10	9.88124	3.6511e-12	16.6786	2.29082e-09	7.69645	0.00432737	2.00678	0.0202628	1.73267	0.23926	-1.30578	8.19357e-07	-4.28993
178571_s_at	fipr-22 /// fipr-23 /// WBGene00007989 /// WBGene00007990	Protein FIPR-22 /// Protein FIPR-23 /// locus:fipr-22 /// locus:fipr-23	NM_061068 /// NM_061069	0.000529714	2.18533	0.000783288	2.12002	0.000209543	-2.34732	4.47386e-09	5.70796	8.19838e-05	2.52291	3.43058e-05	2.69811	0.123876	1.36592	0.860715	-1.03529	0.991471	1.00211	2.19531e-11	-9.80912	0.239789	1.26581	0.443302	-1.16466	0.0126524	-1.69381	0.611119	-1.106	0.0554663	1.48234	0.954507	-1.01134	2.77093e-06	-3.28622
174581_s_at	acdh-7 /// WBGene00020812	Protein ACDH-7 /// locus:acdh-7	NM_078388	0.000676582	-1.23958	0.00397719	-1.19171	0.000126746	-1.28547	1.18656e-08	1.59223	1.00497e-09	1.70002	1.45354e-10	1.79609	1.6885e-11	1.91772	0.0121923	-1.16098	0.32855	-1.05645	0.248453	-1.06729	2.23873e-07	1.48131	3.6366e-09	1.64198	7.32634e-10	1.71497	1.34504e-07	1.4994	0.0535174	-1.11829	0.604148	-1.02935	0.00022202	-1.26997
175205_s_at	CELE_F01D4.5	Protein F01D4.5	NM_069535 /// NM_069536	9.18225e-11	4.86287	0.0239893	1.41937	4.14932e-11	5.18076	0.268122	1.17911	0.381768	-1.13825	0.671983	-1.06428	0.603067	-1.07959	4.96147e-09	3.62328	0.405127	1.13106	9.65307e-10	4.06988	0.239807	1.19146	0.355984	-1.14658	0.882189	1.02201	0.829293	1.03218	6.41373e-09	3.55967	0.188287	1.21751	2.59054e-10	4.48821
179641_at	F15D4.6 /// WBGene00008863	Protein F15D4.6 /// status:Confirmed	NM_064406	1.63358e-09	-5.705	7.48839e-09	-4.98011	0.889093	1.02646	0.260571	-1.23804	0.822914	1.04282	0.610873	1.10026	0.674197	-1.08206	3.03139e-08	-4.41888	3.11279e-07	-3.65605	0.394212	1.17442	0.845377	-1.03721	0.105019	-1.36641	0.268754	-1.23344	0.776149	1.05474	9.1629e-11	-7.51573	1.08776e-09	-5.92229	0.537452	1.12293
180410_at	CELE_Y39G8B.7 /// WBGene00012727	Protein Y39G8B.7 /// status:Confirmed	NM_064529	0.0847546	-1.39771	0.000105369	2.37002	2.07473e-05	-2.67056	0.000624803	2.07986	9.24228e-05	2.39287	0.569533	1.11336	0.0205584	-1.58689	0.306332	-1.21487	0.213474	1.26869	2.15501e-11	-8.81418	0.0261048	-1.55511	0.262038	-1.23849	0.00758502	-1.72091	0.000347712	-2.17155	0.570266	-1.11313	0.000419829	2.14168	2.62784e-07	-3.72917
187806_s_at	K07E3.4	Protein K07E3.4	NM_076959 /// NM_076960	0.602972	1.03132	0.0125759	-1.17097	6.75326e-05	1.32492	3.30837e-09	1.69835	1.82439e-09	1.72739	3.26296e-10	1.81747	5.4328e-10	1.78978	0.422079	1.04895	0.136876	-1.09423	7.06801e-06	1.39625	1.54206e-05	1.37099	2.77138e-05	1.35245	5.50255e-05	1.33119	0.0130335	1.1699	0.770985	1.01737	0.00383079	-1.20598	0.0466268	1.13059
175897_at	CELE_ZK105.5 /// WBGene00022656	Protein ZK105.5 /// status:Partially_confirmed	NM_072595	0.6799	1.05693	0.0927736	-1.26121	0.21834	-1.18242	3.2967e-10	3.86858	6.73317e-09	3.17423	6.69073e-11	4.32967	8.98483e-13	6.06661	0.293215	-1.1531	0.376414	-1.1269	0.0436291	1.32624	0.00065201	1.68043	0.00111856	1.63322	0.000753488	1.66768	0.00168149	1.59816	0.841073	1.02724	0.0831347	-1.27085	0.113469	-1.2433
185076_at	oac-32 /// WBGene00018708	Protein OAC-32 /// locus:oac-32	NM_071041	0.0159161	-1.54249	0.711331	-1.06456	8.61681e-11	-6.19661	1.40767e-10	-5.92923	1.91326e-08	-3.95359	1.45045e-10	-5.91344	0.191536	-1.25174	0.86773	-1.02852	0.723086	-1.06173	0.120925	-1.30819	0.0178198	-1.5296	0.235411	-1.22549	0.0127472	-1.56785	0.91563	1.01805	0.217214	-1.23581	0.606243	-1.09118	1.75804e-08	-3.97932
182050_at	clec-3 /// WBGene00016577	Protein CLEC-3 /// locus:clec-3	NM_062025	0.524579	1.18438	0.972279	-1.00924	0.912407	1.02956	0.28246	-1.33393	1.04785e-05	4.27869	0.505668	1.19373	0.0362317	-1.78849	1.56157e-07	6.7598	0.0946487	1.57776	0.32358	-1.30228	5.26028e-09	10.1158	2.46837e-09	11.1283	2.44888e-10	15.1064	1.21774e-08	9.12249	0.322685	1.30293	0.147902	1.47967	0.779436	-1.07704
192559_s_at	clec-65 /// WBGene00009396	Protein CLEC-65 /// locus:clec-65	NM_064344	0.178621	-1.13471	0.559724	-1.05543	2.50119e-08	-2.09448	0.00133575	1.39243	5.30966e-05	1.56401	0.00927334	1.29443	0.524855	1.06063	0.912067	-1.01023	0.176797	-1.13534	6.28403e-11	-2.74972	0.000500834	1.44293	3.15703e-05	1.59356	0.00103408	1.40551	0.679286	1.03891	0.769038	-1.02746	0.387824	-1.08353	2.08141e-11	-2.909
176692_s_at	C45B2.8 /// WBGene00016662	Protein C45B2.8 /// status:Partially_confirmed	NM_076617	0.136881	-1.35709	0.494896	1.14742	8.39375e-10	-6.89027	5.3521e-05	2.64384	0.000116365	2.48833	0.0826127	1.43245	3.2114e-06	3.30416	0.0774791	-1.4419	0.024734	-1.60855	8.48655e-09	-5.51328	0.000616609	2.18419	0.00214275	1.97835	0.938479	-1.01559	0.572909	1.12009	0.0527246	-1.49829	0.00285002	-1.93326	2.0097e-12	-13.4362
180398_s_at	F15E6.4 /// WBGene00017485	Protein F15E6.4 /// status:Confirmed	NM_068134	0.111717	1.50317	0.0152887	-1.90538	0.000205503	-2.94159	0.314201	-1.28884	0.665962	-1.11392	0.0844033	-1.55949	1.94043e-06	-4.65418	0.0344592	1.73921	0.00245139	-2.3055	1.14391e-09	-10.6225	0.0424566	-1.69717	0.896243	-1.03307	0.000225928	-2.91465	6.7786e-09	-8.58463	0.00123039	2.46947	6.85677e-05	-3.27223	8.28882e-11	-14.8791
189366_at	cyp-35B1 /// WBGene00019472	Protein CYP-35B1 /// locus:cyp-35B1	NM_071692	0.000456686	-2.00822	0.000422141	-2.01897	0.00117014	-1.88319	0.0503673	1.42494	0.00102275	1.9007	0.130556	1.30876	0.793814	1.04647	0.0255786	-1.50555	0.000120079	-2.1982	1.24369e-05	-2.56427	6.84758e-08	-3.7266	3.61563e-08	-3.9138	3.35757e-08	-3.93632	1.98493e-07	-3.44038	0.000221526	-2.1091	0.00018804	-2.13259	0.00367995	-1.73855
192509_at	clec-60 /// WBGene00014046	Protein CLEC-60 /// locus:clec-60	NM_063858	0.0513847	1.70645	0.0264829	-1.85197	4.936e-07	5.88386	4.69174e-08	7.67923	0.000248924	3.06359	2.86628e-05	3.82436	0.00020509	3.12504	0.153112	-1.4689	3.7621e-05	-3.7187	0.00266388	2.39442	0.350789	1.28147	0.328078	-1.29717	0.936732	-1.02113	0.000758785	2.73134	0.920689	1.02657	0.00237893	-2.42337	8.81559e-10	12.541
177816_at	CELE_F49H6.3 /// WBGene00009907	Protein F49H6.3 /// status:Confirmed	NM_074906	0.0349929	-1.66982	0.0216986	-1.75644	0.000386135	-2.57492	0.000169722	2.77337	1.27817e-11	15.6418	3.75204e-08	6.15576	0.000926339	2.37795	1.92042e-05	3.37762	0.31783	1.26369	7.02315e-05	-3.0031	2.28308e-05	3.32484	3.38515e-08	6.22157	5.91559e-09	7.48594	0.915912	1.02478	0.624107	1.12062	0.28983	1.28186	2.18896e-09	-8.35419
180562_at	clec-52 /// WBGene00015052	Protein CLEC-52 /// locus:clec-52	NM_068970	0.511501	-1.10747	0.234615	-1.20532	2.40509e-05	2.2233	1.17272e-10	5.19017	1.19726e-10	5.18134	5.57449e-11	5.52169	1.18504e-05	2.32127	0.504549	-1.10935	0.423105	-1.13295	0.970821	-1.00568	0.0846647	1.31719	0.00137577	1.74041	0.00544319	1.5967	0.037835	1.40028	0.260425	1.19309	0.97065	1.00571	8.82767e-06	2.36354
174812_at	sams-1 /// WBGene00008205	Protein SAMS-1 /// locus:sams-1	NM_077601	0.703415	-1.05441	0.153515	-1.22469	0.509219	1.09652	0.000438338	-1.75082	0.000108071	-1.88867	0.00466937	-1.5356	0.000360865	-1.7694	0.358397	-1.13743	0.607752	-1.07415	0.558539	1.08501	1.43234e-09	-3.67355	1.04843e-09	-3.75279	1.27336e-10	-4.35983	3.6798e-12	-5.75369	0.593854	-1.07716	0.0119643	-1.45348	0.0159683	-1.42837
188010_at	CELE_Y39B6A.24 /// WBGene00012683	Protein Y39B6A.24 /// status:Confirmed	NM_171583	6.63246e-07	-3.3184	0.00210076	-1.85769	0.0386362	1.48165	0.172149	-1.28772	0.730097	1.06473	0.399064	-1.16681	0.000288628	2.1413	5.10185e-05	-2.4203	0.00789523	-1.68327	4.57562e-08	4.08547	0.1305	1.3249	0.0595524	1.42669	0.96296	1.00847	3.23734e-05	2.49965	1.78836e-06	-3.08162	4.53479e-05	-2.44059	6.79111e-06	2.79538
172035_x_at	nhr-50	Protein NHR-50	NM_001026206 /// NM_074614	0.577082	-1.06467	0.0667751	-1.23722	8.59885e-09	-2.59383	0.0122972	1.35001	7.46416e-08	2.32603	0.000151628	1.6451	0.00167299	1.48037	0.000220989	1.61831	0.892226	-1.01529	5.30525e-08	-2.36542	0.00105814	1.51085	0.000304467	1.59584	0.0513406	1.25527	0.0696605	1.23429	0.94347	-1.00797	0.00146577	-1.48913	2.17793e-10	-3.17502
184993_at	H02F09.3 /// WBGene00019146	Protein H02F09.3 /// status:Predicted	NM_075894	0.149292	1.37707	0.156458	-1.36914	0.163177	-1.362	5.05297e-06	3.50526	9.96509e-09	6.24514	7.43316e-05	2.78608	3.90536e-06	3.58467	0.000334837	2.45346	0.0182928	-1.72256	0.194634	-1.33183	5.79888e-11	10.9255	1.99008e-07	4.68137	9.13682e-10	8.00545	2.72359e-11	11.959	0.0216472	-1.69478	0.00766005	-1.86855	0.318935	-1.24431
190865_s_at	maa-1 /// WBGene00007680	Protein MAA-1 /// locus:maa-1	NM_067130	0.111165	-1.10758	0.842027	1.01252	0.0135185	-1.17904	2.63307e-09	1.76134	6.01904e-10	1.84299	4.25888e-09	1.73629	3.03191e-10	1.88359	0.366504	-1.05851	0.976017	-1.00188	0.127247	-1.10252	1.65977e-07	1.56653	4.05429e-11	2.01384	1.08383e-07	1.58459	2.9831e-08	1.6418	0.0238795	1.16067	0.702175	1.0242	0.0686433	-1.12499
184224_at	WBGene00012886 /// Y45F10D.6	status:Partially_confirmed /// Protein Y45F10D.6	NM_070261	0.0577807	1.43749	0.00930713	1.6736	6.47606e-06	-2.8444	0.0152662	1.60925	0.361987	-1.1844	0.165415	-1.29763	0.00169826	-1.9029	0.134451	-1.32592	0.236043	-1.24774	1.52367e-11	-8.71028	8.20251e-05	2.36743	0.00832998	1.68813	0.147982	1.31289	0.8643	1.03196	0.893185	1.02502	0.68572	-1.07745	2.75251e-10	-6.52539
185390_at	F49D11.6 /// WBGene00018630	Protein F49D11.6 /// status:Partially_confirmed	NM_060442	0.000762392	-2.08547	2.42719e-07	-3.87527	2.36245e-10	-7.24109	0.00145586	-1.98512	2.25079e-05	-2.71817	0.00184129	-1.94959	0.00015312	-2.35329	1.17532e-05	-2.85558	3.02822e-07	-3.80591	4.51713e-11	-8.58406	0.142597	-1.33528	0.024965	-1.57801	0.0101691	-1.7025	0.00924361	-1.71588	8.2688e-05	-2.46456	1.38705e-08	-4.94101	2.12773e-11	-9.30501
180973_at	CELE_F49F1.6 /// WBGene00018646	Protein F49F1.6 /// status:Confirmed	NM_068086	0.0042589	-1.87666	0.0281948	-1.59311	3.28488e-06	-3.31767	0.0113444	1.7277	0.000205712	2.39042	0.091784	1.41933	0.208665	1.29382	0.139387	-1.35638	0.00285617	-1.93924	1.0499e-07	-4.43023	5.66759e-06	3.17467	4.24834e-10	7.45399	5.36146e-10	7.27883	0.0277301	1.59555	0.272246	1.25113	0.0803145	1.43918	1.42134e-09	-6.60116
186969_at	CELE_Y116A8C.29 /// WBGene00013806	Protein Y116A8C.29 /// status:Partially_confirmed	NM_070629	1.59311e-05	-1.2795	0.961673	-1.00223	0.001261	-1.18215	1.14091e-07	1.40542	3.27154e-14	2.06661	6.31301e-07	1.35904	5.74625e-10	1.57534	0.0056916	1.14924	0.442331	-1.03644	0.256933	-1.05464	0.00699151	1.14469	6.78098e-08	1.42024	0.0153212	1.12706	0.000160489	1.22717	0.508137	-1.03125	0.701928	-1.0179	0.043275	-1.1027
172220_x_at	fipr-23 /// WBGene00007989 /// WBGene00007990	Protein FIPR-23 /// locus:fipr-22 /// locus:fipr-23	NM_061068	0.000672501	2.29036	0.000991937	2.21637	0.00124185	-2.17448	1.16453e-08	6.02235	0.000307249	2.44598	0.000148094	2.59971	0.431794	1.18502	0.736333	-1.075	0.836808	-1.0452	4.16982e-11	-11.0508	0.216181	1.30955	0.905995	1.02566	0.0279016	-1.64363	0.310866	-1.24582	0.0110855	1.79385	0.891459	1.02971	3.72069e-06	-3.54757
179214_at	CELE_F54B8.4 /// WBGene00010019	Protein F54B8.4 /// status:Partially_confirmed	NM_001269755 /// NM_001269756	0.000425868	-1.50958	0.387542	-1.0928	0.000463744	-1.50446	3.52028e-07	2.014	1.45685e-09	2.59407	6.04736e-05	1.63114	1.76233e-07	2.07517	0.128554	-1.17202	0.00664712	-1.3493	0.00097926	-1.46011	1.75937e-07	2.07533	3.31825e-11	3.1706	7.94476e-05	1.61357	5.56713e-13	4.06484	0.906479	1.01204	0.00250138	-1.40553	0.0151342	1.3019
186492_s_at	F15E11.1 /// F15E11.14 /// WBGene00017490 /// WBGene00017500	Protein F15E11.1 /// Protein F15E11.14 /// status:Predicted /// status:Partially	NM_071237 /// NM_071239	0.391328	-1.10895	0.367544	-1.11493	0.000764635	-1.57828	0.000295509	-1.65016	2.05403e-07	-2.33916	2.05439e-05	-1.86884	1.42951e-10	-3.52898	0.000832417	-1.57197	0.060605	-1.26269	2.9178e-10	-3.37526	0.994997	-1.00075	0.143878	1.19599	0.0283055	1.31846	0.0982482	1.22603	0.525537	1.0793	0.167956	1.18343	0.0440181	-1.28634
172343_x_at	nlp-31 /// WBGene00003769	Protein NLP-31 /// locus:nlp-31	NM_071706	0.248854	1.20195	0.938122	-1.01228	5.80106e-09	-3.92433	0.00148384	1.74777	0.111654	1.29312	0.0747364	1.3364	6.69876e-09	3.88296	0.458239	-1.1245	0.0840159	-1.32389	0.00125239	-1.76639	0.0580834	1.36309	0.106646	1.29812	0.678654	1.06746	0.0544321	-1.36992	0.393965	1.14466	0.112139	-1.29264	3.26735e-12	-7.32802
186696_at	WBGene00014014 /// ZK632.5	status:Partially_confirmed /// Protein ZK632.5	NM_066774	1.70831e-07	-1.71931	0.0248873	1.19577	0.000689636	1.33761	0.408077	1.06493	0.629567	1.03718	0.269422	1.08814	0.604106	-1.04004	7.60968e-08	-1.76532	0.0130476	1.22182	0.0185529	1.2077	0.0498524	1.16685	0.139535	1.12095	0.0356496	1.18095	0.115287	1.12985	5.03125e-08	-1.78971	0.0174258	1.21022	0.00202326	1.2952
178441_at	C34C6.7	Protein C34C6.7	NM_001267252 /// NM_001267253	6.60479e-05	1.99009	8.84193e-05	1.95773	0.00307041	1.60043	1.44867e-11	5.48488	2.47677e-09	3.71804	3.89277e-09	3.60377	1.79851e-10	4.49626	0.046828	1.34902	0.0907173	1.2863	0.0694058	1.31196	8.14757e-09	3.42771	2.73877e-05	2.09133	1.72504e-05	2.14684	4.73421e-06	2.31183	0.186883	1.2142	0.166374	1.22616	0.597595	1.07942
180419_at	F41C3.8	Protein F41C3.8	NM_001047311 /// NM_001047312	0.00784096	-1.21747	0.446501	-1.0539	0.725203	-1.02442	4.32435e-08	1.70407	3.86005e-13	2.61052	5.73321e-10	1.96003	1.86872e-09	1.88304	0.00243272	1.25829	0.209624	1.09138	0.275194	1.07868	3.18755e-05	1.41377	8.69557e-09	1.79118	0.000468228	1.31585	6.61366e-06	1.47518	0.562482	1.04064	0.0793682	-1.13233	0.788567	1.01856
180412_at	R05H10.1 /// WBGene00011042	Protein R05H10.1 /// status:Confirmed	NM_064675	0.402123	-1.20454	0.0797889	1.49056	0.920367	1.02229	3.91306e-11	11.9019	2.19356e-10	9.71013	1.33247e-09	7.94221	4.8088e-09	6.93101	0.0867788	-1.47643	0.980612	-1.00537	0.0257659	-1.67976	0.000369377	2.46787	0.00896231	1.85988	0.0287866	1.66115	0.0971021	1.45747	0.0419061	-1.5983	0.988049	1.00331	0.0296242	-1.65634
182051_s_at	clec-2 /// clec-3 /// WBGene00015198 /// WBGene00016577	Protein CLEC-2 /// Protein CLEC-3 /// locus:clec-2 /// locus:clec-3	NM_062025 /// NM_062026	0.797277	-1.07685	0.333167	-1.32516	0.641443	-1.1439	0.275538	-1.37447	4.33172e-05	4.13961	0.292547	1.35902	0.0184559	-2.05578	5.05821e-06	5.28372	0.240198	1.40959	0.0717363	-1.71091	2.40838e-08	10.1283	2.16658e-09	13.9993	5.75289e-10	16.9044	5.63282e-08	9.08225	0.389841	1.28355	0.426268	1.25948	0.401503	-1.27565
192241_at	T25B9.9 /// WBGene00012015	Protein T25B9.9 /// 6-phosphogluconate dehydrogenase	NM_069597	0.0705145	1.14217	0.00623924	1.23434	0.00337475	1.25669	1.28277e-08	-1.80541	7.14065e-11	-2.16828	7.28496e-10	-1.99025	4.16401e-11	-2.214	0.481506	-1.0515	0.120493	1.11971	0.730519	1.02478	1.79355e-05	-1.45431	4.15827e-07	-1.62039	0.000101866	-1.38593	5.78623e-07	-1.60459	0.727119	1.02511	0.00116768	1.29524	0.0761946	1.139
172003_x_at	lec-7 /// WBGene00002270	Protein LEC-7 /// locus:lec-7	NM_077249	0.861589	-1.0235	0.0659085	-1.28918	0.0159639	-1.40744	3.06636e-07	2.51682	2.15796e-10	3.95308	5.7293e-10	3.69828	1.47433e-11	4.80298	0.00341067	1.5346	0.330709	1.13982	0.029816	1.35591	0.00193296	1.58218	0.000223116	1.77171	0.0168491	1.403	0.0124514	1.42784	0.501717	1.09408	0.00907358	-1.45382	0.00252914	-1.55957
176044_at	hpo-6 /// WBGene00021518	Protein HPO-6 /// locus:hpo-6	NM_067699	0.000632169	-1.65277	0.001023	-1.61277	3.2798e-09	-3.18533	0.0584651	-1.28938	8.89305e-08	2.62292	0.529817	-1.08497	0.00106868	1.60917	9.24498e-06	2.04623	0.025219	-1.35709	0.00265825	-1.53522	8.12656e-07	2.32348	1.22867e-07	2.57584	5.08596e-06	2.11014	3.02068e-09	3.20157	0.0046382	-1.49084	0.000152223	-1.77583	8.93876e-07	-2.31169
192088_s_at	CELE_F53C3.13	Protein F53C3.13	NM_062295 /// NM_182225 /// NM_182226	0.00021336	1.19973	0.504926	-1.0287	0.00987573	1.12427	1.27434e-10	1.56444	3.3209e-07	1.33811	6.48618e-11	1.58853	2.3332e-10	1.54362	0.542515	1.02616	0.758256	-1.0131	0.0204643	1.10931	3.52308e-05	1.23581	0.00983577	1.12435	0.000126245	1.21012	0.00019638	1.20137	0.0468799	1.09153	0.249774	-1.05054	0.0439781	1.09294
184079_at	fpn-1.2 /// WBGene00019977	Protein FPN-1.2 /// locus:fpn-1.2	NM_071021	1.00471e-06	2.11414	0.172678	1.17566	0.0030324	1.46176	9.27684e-07	-2.12224	4.89912e-12	-4.24282	9.06681e-09	-2.68361	1.01638e-10	-3.47904	0.631752	1.05749	0.532852	-1.07558	0.329339	-1.12147	0.00201235	-1.49015	1.87554e-09	-2.92739	6.40911e-05	-1.74377	9.58523e-09	-2.67559	0.529767	1.07618	0.968077	1.00467	0.086721	-1.22833
190139_s_at	clec-17 /// WBGene00008477	Protein CLEC-17 /// locus:clec-17	NM_060751	0.0604511	-1.50628	0.865002	1.03637	0.152948	1.35917	6.68294e-10	7.74145	1.05349e-09	7.38138	2.63396e-08	5.36735	1.7526e-10	8.94218	0.0377292	-1.57976	0.124982	-1.3917	0.0401718	1.56999	1.04615e-08	5.86305	9.84114e-08	4.74946	8.86646e-08	4.79492	5.39449e-06	3.34937	0.00645557	-1.85945	0.434144	-1.17985	0.23545	-1.28791
194067_at	clec-66 /// WBGene00009397	Protein CLEC-66 /// locus:clec-66	NM_064345	0.133738	1.23481	0.284368	-1.16045	3.89631e-05	-1.97971	0.54855	1.08621	4.49668e-05	1.96456	0.797893	-1.03581	0.931672	1.01184	4.22668e-06	2.23332	0.0613971	-1.30565	1.04692e-05	-2.12522	2.89941e-07	2.59814	1.28755e-06	2.38601	3.15577e-07	2.5854	8.40942e-08	2.79478	0.364015	1.13399	0.269144	-1.16617	0.000152432	-1.84042
172635_x_at	nspe-7 /// WBGene00012593	Protein NSPE-7 /// locus:nspe-7	NM_064297	0.0482297	1.91462	0.238502	1.45822	0.069969	-1.80734	5.55034e-06	6.11424	0.000662821	3.38658	0.000125808	4.15469	3.54043e-09	16.6879	0.852322	1.06048	0.976806	-1.00921	0.198973	1.51014	0.000337023	-3.68131	0.000456116	-3.54665	5.79721e-05	-4.56917	0.00144382	-3.07356	0.0376063	1.98732	0.610275	1.17487	0.199794	-1.50897
177131_s_at	F15E11.13 /// WBGene00017499 /// WBGene00021236 /// Y19D10B.7	Protein F15E11.13 /// status:Partially_confirmed /// status:Partially_confirmed	NM_071236 /// NM_071240	0.220881	-1.23203	0.139734	-1.28861	6.68907e-05	-2.22318	7.10944e-05	-2.21435	6.76429e-06	-2.58579	1.06853e-05	-2.50825	3.56389e-09	-4.46782	0.0383976	-1.43869	0.0319137	-1.45965	3.39075e-09	-4.48564	0.462672	1.13192	0.127737	1.29941	0.00220335	1.76651	0.0783695	1.35695	0.674142	-1.07322	0.259986	1.2111	0.00106493	-1.85449
181270_at	dct-7 /// WBGene00017488	Protein DCT-7 /// locus:dct-7	NM_068133	0.0350008	1.68465	7.58231e-05	-3.03931	2.5672e-09	-8.51092	0.725446	1.08646	0.758645	1.07523	0.654705	1.11148	0.0166844	1.82307	0.0384569	1.66723	9.71689e-05	-2.9709	3.40295e-07	-5.07211	0.152788	1.41143	0.559452	1.14813	0.382579	1.2307	0.712455	1.09094	0.189572	1.37038	1.71617e-05	-3.48564	2.86357e-10	-11.0112
177949_at	mdt-28	Protein MDT-28	NM_001026475 /// NM_001026476 /// NM_001129054	0.214598	1.1005	0.000859074	1.33098	0.327408	1.078	1.4754e-08	1.87212	1.88122e-08	1.85646	2.89142e-08	1.82934	2.39487e-12	2.65267	0.256272	1.0913	0.00185018	1.30057	8.334e-06	1.52745	7.75877e-06	1.53075	9.82962e-06	1.51988	6.505e-05	1.43671	1.27609e-08	1.88158	0.2496	1.09268	0.00679121	1.24921	0.000996832	1.32506
192781_s_at	hlh-11	Protein HLH-11	NM_001027455 /// NM_001027456 /// NM_066728 /// NM_066729	0.972253	-1.00248	0.550731	-1.04365	0.0283512	1.17904	9.38581e-09	1.82961	1.97492e-09	1.92855	1.03476e-08	1.82374	2.40169e-08	1.77447	0.484021	1.05146	0.521391	-1.04701	0.0695734	1.1435	0.424275	-1.05906	0.722016	1.02574	0.336786	1.07164	0.114913	-1.12242	0.266473	1.08363	0.246516	1.08747	0.144071	1.11249
177478_at	CELE_D1086.2	Protein D1086.2	NM_001136418 /// NM_074096	0.166015	1.22047	0.00646031	1.51593	0.00871051	1.48934	8.6986e-11	4.5808	6.66317e-11	4.6745	4.07618e-09	3.48516	6.60024e-09	3.37545	0.128637	1.24543	0.316521	1.15335	0.51129	1.09745	2.85711e-08	3.07094	1.3923e-07	2.78419	1.30821e-05	2.14095	2.52947e-06	2.34836	0.475057	1.1065	0.695257	1.05685	0.360306	1.1389
193510_s_at	nhr-50	Protein NHR-50	NM_001026206 /// NM_074614	0.879897	-1.01794	0.0493632	-1.27262	1.04524e-08	-2.69313	0.00893485	1.39285	2.90403e-07	2.26624	9.48534e-05	1.72365	0.000812826	1.56172	0.000491864	1.59838	0.812138	-1.02838	9.17392e-08	-2.40191	0.00516413	1.43094	0.00390966	1.45034	0.142539	1.19311	0.0121414	1.37154	0.970709	-1.00433	0.00133077	-1.5263	4.82865e-09	-2.80978
189718_at	tbb-6 /// WBGene00006539	Protein TBB-6 /// locus:tbb-6	NM_073674	0.0114529	-1.76409	1.98252e-08	5.48603	0.191657	-1.32117	5.95601e-05	-2.73763	0.0225565	-1.65756	0.167818	-1.3429	0.0146398	1.72528	0.753333	-1.06811	2.31123e-11	11.1838	2.38413e-06	3.57501	0.129982	-1.38407	0.362878	-1.21201	0.00162903	-2.08722	0.232006	1.28942	0.046625	-1.54478	1.9419e-06	3.63789	0.159827	1.35082
179650_at	CELE_K08D8.4	Protein K08D8.4	NM_001028113 /// NM_001028114 /// NM_001028115 /// NM_001028116	0.680016	-1.09894	0.334462	-1.2493	4.1866e-09	-7.53959	0.297036	1.27239	3.27979e-06	3.89385	0.000207974	2.68253	0.13693	1.41587	0.000136522	2.78474	0.0294451	1.68755	1.14031e-08	-6.77552	0.00822451	1.91743	0.0603899	1.56105	0.359542	1.23503	0.00117234	2.29797	0.19685	-1.34983	0.00729742	-1.93959	2.32667e-08	-6.29104
189304_at	cyp-35A3 /// WBGene00019565	Protein CYP-35A3 /// locus:cyp-35A3	NM_071720	0.0235801	-2.04911	0.0245724	-2.03771	0.0100196	-2.29265	4.91461e-10	-19.4416	9.8316e-09	-12.5899	3.47407e-09	-14.5746	2.79096e-09	-15.0394	0.349935	-1.32695	0.166222	-1.5276	0.0653913	-1.77353	5.05066e-09	-13.8198	1.33819e-07	-8.88011	9.88804e-08	-9.23542	8.26826e-09	-12.8965	0.363088	-1.31668	0.308458	-1.36175	0.0170683	-2.13947
183216_at	CELE_Y51B9A.8 /// WBGene00013090	Protein Y51B9A.8 /// status:Partially_confirmed	NM_063602	0.128475	-1.383	0.133138	-1.37735	0.447083	-1.17257	0.591868	1.11842	0.00894181	1.79665	0.239955	1.28167	0.000921247	2.17734	0.474183	1.16155	0.380736	-1.20191	0.0213953	1.6603	0.0274051	1.62211	2.69184e-05	2.90119	0.0395705	1.56563	5.9874e-14	23.9181	0.223882	1.29322	0.0970829	-1.42704	7.57537e-12	12.575
183895_at	nlp-25 /// WBGene00003763	Protein NLP-25 /// locus:nlp-25	NM_075400	0.246186	-1.21777	0.349562	-1.17132	0.00115837	-1.84234	0.334349	-1.17738	0.639973	-1.08168	0.00244207	-1.7527	1.11347e-11	-7.38946	0.504741	-1.11879	0.00263595	-1.74367	1.52247e-13	-11.5629	0.755164	-1.05367	0.491389	1.1228	0.960796	-1.00827	0.203477	-1.24196	0.862961	-1.02934	0.497858	-1.12085	9.40345e-05	-2.17156
187992_at	skr-5 /// WBGene00004811	Protein SKR-5 /// locus:skr-5	NM_074992	0.00353703	-1.55848	0.106612	-1.25863	0.0082831	1.48412	4.14347e-06	2.25312	7.92254e-09	3.27069	4.19444e-07	2.56617	5.27657e-08	2.90364	0.609448	-1.0736	0.473467	-1.10509	8.32642e-05	1.91261	0.162134	1.21883	0.255528	1.1733	0.333105	1.14514	0.000123644	1.87226	0.00179089	-1.61895	0.0435274	-1.33962	3.35492e-06	2.27978
179015_at	F53F1.6 /// WBGene00009984	Protein F53F1.6 /// status:Confirmed	NM_073925	0.00119967	-1.70417	0.00928323	-1.50774	0.0279243	1.40448	0.693993	1.0595	1.27488e-09	3.9818	1.5347e-05	2.18814	0.00122198	1.70234	1.34096e-05	2.20529	0.040325	1.36976	9.0193e-06	2.25662	0.000585517	-1.77631	0.0106477	-1.49488	0.000365762	-1.82491	0.0419818	-1.36594	0.0203557	-1.43417	0.00598984	-1.549	0.000360507	1.82642
173556_s_at	mthf-1	Protein MTHF-1	NM_171024 /// NM_171025	0.0108402	-1.26232	0.00308313	-1.31984	0.0039426	-1.30862	0.000250458	-1.43635	0.0589663	-1.18201	0.307641	-1.09189	0.535467	-1.05446	0.655789	-1.0388	0.96894	-1.00332	0.638724	1.04092	8.70365e-12	-2.80071	2.50811e-08	-1.9808	2.42916e-09	-2.17302	2.65733e-08	-1.97641	0.191258	1.1201	0.780618	-1.02404	0.354569	1.08287
176677_at	D1014.6 /// WBGene00017019	Protein D1014.6 /// status:Partially_confirmed	NM_072695	0.611587	1.09309	0.120663	1.32096	6.92238e-10	5.47243	0.058946	-1.40917	0.0647997	-1.39768	0.0588328	-1.40941	0.490555	-1.12876	0.579409	1.10208	0.120873	1.32074	6.07382e-11	6.83191	0.168652	-1.2783	0.345154	-1.18127	0.00616616	-1.68107	0.00904368	-1.63445	0.341283	1.18288	0.979625	1.00447	1.30259e-08	4.27998
181459_at	CELE_F49H6.13 /// WBGene00009914	Protein F49H6.13 /// status:Partially_confirmed	NM_074903	0.0198001	-2.10676	0.00990992	-2.30696	1.60661e-06	-6.57051	0.0624433	1.79177	6.95253e-08	9.79855	6.91775e-06	5.50287	0.0578935	1.81205	0.00387759	2.59577	0.347254	1.33128	1.76067e-06	-6.49698	0.000191455	3.71708	6.65004e-07	7.33053	1.0148e-06	6.95429	0.811744	-1.07452	0.826752	-1.06827	0.489449	-1.23307	8.1515e-11	-26.2431
172515_x_at	W08A12.2 /// WBGene00021079	Protein W08A12.2 /// status:Confirmed	NM_071627	0.00225613	1.39222	1.72451e-05	1.67833	0.000327912	1.49988	8.69212e-11	2.87631	8.07275e-10	2.56958	2.60244e-08	2.18796	2.40208e-08	2.1957	0.0336658	1.24375	0.0186711	1.27668	0.174803	1.14497	1.33542e-06	1.85534	1.87669e-06	1.83031	1.04455e-05	1.71113	3.195e-05	1.63908	0.00318095	1.37344	0.00014341	1.54788	0.00772909	1.32505
191518_at	str-144 /// WBGene00006191	Protein STR-144 /// locus:str-144	NM_072681	0.83432	1.04266	0.0580365	1.48184	0.000336858	-2.28236	2.54501e-08	4.95241	4.45615e-06	3.20252	0.000182413	2.39387	0.2819	1.24296	0.0575194	-1.48314	0.104193	-1.3961	5.39578e-11	-9.09379	0.000133631	2.45243	6.81391e-05	2.58416	0.0557604	1.48765	0.855498	-1.03704	0.638177	1.09867	0.59449	-1.11249	4.5357e-09	-5.80463
184947_s_at	cls-3 /// WBGene00013847	Protein CLS-3 /// locus:cls-3	NM_066633	1.43172e-06	-1.96824	1.28533e-05	1.79021	0.00266251	-1.42901	0.0941374	-1.20407	0.447712	-1.08572	0.0148568	-1.32264	0.0904336	-1.20679	1.57609e-05	-1.77477	0.000119622	1.62972	0.00252788	-1.43223	0.361683	-1.10415	0.538272	1.06879	0.531085	-1.07006	0.986036	-1.00189	6.88768e-05	-1.66785	6.16759e-06	1.84724	0.0225364	-1.29665
182733_at	oac-6 /// WBGene00007833	Protein OAC-6 /// locus:oac-6	NM_074717	0.0216673	-1.81733	0.0101485	-1.97139	2.7124e-10	-12.2681	0.0865848	-1.54439	0.000672414	2.58413	0.0642742	1.60279	0.541382	-1.16264	0.00353448	2.19603	0.358636	1.25563	2.7617e-09	-9.2356	0.225662	-1.3532	0.67941	1.10711	0.656198	1.11588	0.884313	1.03642	0.434921	-1.21306	0.28386	-1.30555	4.39054e-09	-8.74744
194065_at	clec-143 /// WBGene00014063	Protein CLEC-143 /// locus:clec-143	NM_063851	0.0422551	1.41842	0.91663	1.01739	0.483987	-1.12281	0.43914	-1.13676	0.92268	1.01611	0.713106	-1.0625	0.122463	-1.29804	0.0057764	1.63838	0.60752	1.0885	0.140287	-1.2821	1.11327e-08	3.98016	1.11845e-08	3.97876	1.44342e-08	3.90284	0.0245811	1.4782	0.042446	1.41792	0.988453	-1.00239	5.05268e-07	-3.02324
187824_at	WBGene00022891 /// ZK1290.10	status:Confirmed /// Protein ZK1290.10	NM_063184	0.000300193	-2.28944	0.000947711	-2.09382	5.62895e-07	-3.75532	0.693833	1.0813	4.74522e-08	4.63441	0.000108353	2.4767	0.00210551	1.96607	0.00387659	1.87205	0.65137	1.09392	0.00112861	-2.06535	6.63342e-06	3.07786	1.18112e-06	3.534	1.84142e-06	3.40915	0.201254	-1.29407	0.00176351	-1.99394	0.00343735	-1.89035	6.68677e-13	-14.9573
176600_s_at	mai-1 /// WBGene00003124	Protein MAI-1 /// locus:mai-1	NM_076135	0.271762	1.13598	0.00527714	1.41583	0.0352804	1.28771	1.91629e-11	3.78929	2.30801e-10	3.24718	1.00399e-08	2.62823	1.94742e-08	2.53855	0.814399	-1.02727	0.8741	-1.01832	0.204806	-1.15919	2.85238e-06	1.99019	1.97229e-07	2.25928	0.00135195	1.50804	0.00986263	1.37393	0.0343375	1.28957	0.540929	1.07283	0.309415	-1.1249
177279_at	M60.4	Protein M60.4	NM_001029644 /// NM_001029645	0.000938588	1.40993	4.4974e-08	2.04285	0.000464729	1.44622	3.92692e-10	2.51329	1.29511e-08	2.15114	8.30533e-07	1.82143	2.56212e-09	2.30722	0.0501046	1.20677	0.000242115	1.4805	0.00476356	1.32765	3.17293e-06	1.73202	8.85076e-06	1.66786	0.0248539	1.24368	2.50883e-06	1.74721	0.00262406	1.3577	0.000313258	1.46688	0.000364599	1.4589
175239_at	F15E11.15	Protein F15E11.15	NM_001028633 /// NM_001028634	0.0264668	-1.99057	0.532422	-1.20251	0.000167317	-3.6548	3.0003e-07	-7.6988	1.39168e-08	-11.4483	2.83829e-07	-7.75215	1.74832e-08	-11.1032	0.00104511	-2.96001	0.517317	-1.21084	6.98228e-06	-5.27092	0.341147	-1.32673	0.74163	-1.10196	0.468634	1.23908	0.360929	1.31145	0.0969891	-1.65333	0.29346	1.36708	0.0175957	-2.10052
174952_s_at	tep-1	Protein TEP-1	NM_001026696 /// NM_061212 /// NM_061213	0.203387	-1.1022	0.745345	1.02475	0.042381	-1.17297	9.92172e-09	1.88677	1.92874e-10	2.18221	1.12264e-07	1.73906	9.56292e-12	2.47088	0.523619	1.04934	0.45059	-1.05873	0.151741	1.11647	0.000272706	1.373	0.000373245	1.36042	0.0329655	1.1834	0.000318703	1.36674	0.165235	-1.11239	0.10823	-1.13219	0.0372592	-1.17834
172610_x_at	CELE_ZC239.14 /// WBGene00022572	Protein ZC239.14 /// status:Partially_confirmed	NM_062078	0.000129987	-1.92544	0.759038	-1.04567	0.000988486	1.71569	0.377711	1.13812	0.00374073	1.58757	0.0926332	-1.28676	7.03202e-06	2.27396	0.0346787	-1.38034	0.00681485	-1.53137	9.36889e-09	3.42795	0.0204523	1.42946	0.125744	1.25653	0.430606	-1.12232	0.000294176	1.83844	1.34623e-05	-2.19042	0.0014591	-1.67759	1.18477e-05	2.20656
193133_s_at	tep-1	Protein TEP-1	NM_001026696 /// NM_061212 /// NM_061213	0.846429	1.01595	0.655399	1.03719	0.159528	-1.12447	3.81382e-09	2.06679	1.14909e-09	2.16717	7.38571e-08	1.85107	7.06634e-12	2.70927	0.441495	1.06529	0.370699	-1.0765	0.0697919	1.16576	3.03026e-05	1.51306	0.0016338	1.33209	0.0469509	1.18442	0.000206805	1.42338	0.180127	-1.11802	0.0164863	-1.23166	0.0370586	-1.19532
180143_at	F14F9.5 /// WBGene00017468	Protein F14F9.5 /// status:Confirmed	NM_071972	0.856897	-1.01092	2.60834e-06	1.43915	0.250386	1.07272	3.03948e-09	1.71931	2.67118e-07	1.52317	5.5951e-08	1.58637	7.77121e-07	1.48271	0.0365121	-1.1411	7.67363e-05	1.32787	0.203778	-1.08097	3.21341e-08	1.61005	1.94109e-05	1.37154	0.000229494	1.29422	0.000304863	1.28563	0.00837951	-1.18673	0.0222084	1.15685	0.0157775	-1.16745
181216_s_at	WBGene00013181 /// Y53H1B.2	status:Confirmed /// Protein Y53H1B.2	NM_060498	0.0100317	1.23458	0.204176	1.1034	0.287117	1.08553	2.94253e-10	2.16794	1.11749e-08	1.89446	8.1987e-09	1.91524	1.44918e-10	2.22978	0.324113	1.07884	0.737677	-1.02587	0.156783	1.11649	0.000190482	1.39341	0.000709264	1.33996	0.0236861	1.19972	0.000692926	1.3409	0.0320128	1.18722	0.502873	-1.05261	0.567985	1.04461
183142_at	B0348.2 /// WBGene00015152	Protein B0348.2 /// status:Confirmed	NM_070726	0.311919	1.2454	0.0694919	-1.49734	0.000274784	2.47042	0.211844	1.31326	0.0937134	1.4489	0.143612	1.37879	2.31161e-05	3.0391	0.147788	1.37403	0.107723	-1.42617	2.00516e-08	5.71694	0.135286	1.3887	0.510371	1.15253	0.176752	1.34405	3.45191e-08	5.42497	0.877668	1.0336	0.0510263	-1.54708	1.36266e-10	9.65075
188598_at	CELE_R09D1.11	Protein R09D1.11	NM_001267283 /// NR_051539	0.025949	-1.51977	0.000643212	-1.99639	0.157963	-1.29301	2.43396e-07	-3.49739	8.69318e-10	-5.54106	2.04383e-06	-2.98835	4.46346e-08	-3.98708	4.33161e-05	-2.40784	0.00579357	-1.70583	0.0376273	-1.47405	0.15649	1.29424	0.240099	-1.23664	0.566652	1.10787	2.38312e-05	-2.51026	3.74384e-05	-2.4324	6.85685e-05	-2.33223	2.31716e-08	-4.20081
176453_at	ugt-31 /// WBGene00021464	Protein UGT-31 /// locus:ugt-31	NM_001026585	0.820865	-1.04412	0.4474	-1.15682	0.00299854	-1.86394	0.468342	-1.14909	0.561351	-1.11749	0.210887	-1.27434	0.916506	1.02018	0.936054	-1.01541	0.198943	-1.28292	0.0215257	-1.59001	5.54773e-06	2.98709	4.483e-09	5.36409	2.5431e-06	3.17095	2.39612e-10	7.07168	0.00832921	1.71988	0.652697	-1.08974	0.217005	1.27012
188425_at	K11G9.3 /// WBGene00019654	Protein K11G9.3 /// esterase	NM_072290	0.974416	1.00576	0.239611	1.23835	0.171887	1.28358	8.54543e-08	-3.81707	7.7188e-09	-4.63358	4.67975e-08	-4.00222	7.18763e-11	-7.04949	0.299237	-1.20695	0.357223	1.18107	0.0512086	-1.43882	4.34365e-07	-3.37057	6.2875e-07	-3.27865	6.47585e-07	-3.27145	4.75543e-10	-5.90509	0.852163	1.03396	0.182058	1.27587	0.0920638	-1.3649
172363_x_at	F53A9.6 /// WBGene00018729	Protein F53A9.6 /// status:Confirmed	NM_077074	0.142355	-1.15273	0.429725	-1.07817	3.94149e-06	-1.74484	3.28533e-05	1.61157	9.00818e-10	2.47993	1.35529e-08	2.19422	3.92886e-10	2.58002	0.00509047	1.33494	0.0200787	1.26283	0.367427	-1.08989	6.71348e-06	1.71001	1.96878e-06	1.79177	4.64253e-06	1.73403	6.20148e-09	2.27075	0.318618	-1.10013	0.51908	-1.06324	0.0076038	-1.31397
189179_at	hil-1 /// WBGene00001852	Protein HIL-1 /// locus:hil-1	NM_074279	0.000151557	2.01363	0.000321827	1.92276	0.000227098	1.96434	5.58185e-12	6.9876	7.38412e-09	3.86233	1.44209e-09	4.36722	5.51543e-06	2.47125	0.498664	1.11302	0.249957	1.20172	0.0281049	-1.43944	2.26412e-06	2.61465	0.000138823	2.02449	0.000704838	1.83207	0.00555197	1.60778	0.00884568	1.55913	0.0678145	1.34727	0.237357	1.20789
183902_at	msra-1 /// WBGene00018393	Protein MSRA-1 /// locus:msra-1	NM_063139	0.458605	-1.12919	0.00472274	-1.65253	0.0797687	-1.34325	6.50999e-06	-2.52313	0.00867799	-1.58555	3.66917e-05	-2.25782	1.02125e-07	-3.34024	0.0438967	1.40926	0.0231774	-1.47876	0.00155308	-1.77826	8.55999e-11	-5.82101	7.14704e-10	-4.86556	4.96644e-08	-3.51653	6.91732e-08	-3.43397	0.723239	1.0595	0.991712	1.00169	0.162078	1.26196
172455_x_at	hpo-34	Protein HPO-34	NM_001029443 /// NM_001270234 /// NM_077521 /// NM_077522 /// NR_072137	0.0711348	-1.37135	0.0437232	-1.42766	0.0296795	-1.47203	1.28136e-10	-5.99003	2.58082e-08	-3.86968	6.52403e-10	-5.19798	9.58889e-07	-2.97625	0.475896	1.12877	0.21248	-1.23889	0.0736853	1.36724	1.9491e-08	-3.95346	5.08762e-08	-3.67686	4.13506e-08	-3.73434	7.4811e-06	-2.58644	0.158741	-1.2754	0.0864166	-1.34854	0.823716	1.03838
176686_at	D1014.7 /// WBGene00017020	Protein D1014.7 /// status:Predicted	NM_072694	0.459119	1.10987	0.271941	1.16858	1.02067e-10	4.48112	0.314999	1.15279	0.512257	1.09654	0.555895	-1.08627	0.362821	-1.13715	0.698984	1.05572	0.622238	-1.0716	4.82151e-09	3.41838	0.438051	1.11545	0.869828	-1.02321	0.354713	-1.13968	0.0321089	-1.37057	0.841733	-1.02836	0.548964	-1.08787	5.3631e-08	2.93113
190776_at	arf-1.1 /// WBGene00000190	Protein ARF-1.1 /// locus:arf-1.1	NM_068841	0.430024	-1.17333	1.62622e-10	8.21682	0.0256615	1.60599	0.0638829	-1.47233	0.927973	1.01836	0.0260339	-1.60387	0.0732362	-1.45218	0.23015	1.27786	3.69403e-10	7.54289	0.0220467	1.62827	0.0932216	1.4164	0.978759	-1.00537	0.00403352	-1.88362	0.0953907	1.41297	0.0165129	-1.67083	8.1288e-06	3.07982	0.0263511	1.6021
180690_at	---	---	---	0.102225	-1.32798	0.31343	-1.18756	0.0807636	-1.35577	0.000109142	2.16256	5.16367e-10	5.28707	9.02943e-06	2.54981	1.59364e-08	4.00532	0.00125136	1.841	0.966062	-1.0072	0.0739295	1.3661	1.09766e-07	3.46621	2.16868e-08	3.91194	0.000113716	2.15675	1.64706e-11	7.21952	0.339522	-1.17667	0.000728295	-1.90859	0.0167349	1.53627
190127_at	rab-11.1 /// WBGene00004274	Protein RAB-11.1 /// locus:rab-11.1	NM_058274	0.377171	-1.08023	0.217737	-1.11468	0.202684	1.11889	9.52121e-06	1.61455	2.49447e-11	2.70547	9.48483e-07	1.7502	1.1562e-09	2.27194	3.07551e-05	1.55123	0.747893	-1.02828	1.98599e-05	1.57446	0.000410373	1.42127	0.000607446	1.40248	0.0452942	1.19858	5.32576e-05	1.52267	0.301963	-1.0947	0.00337967	-1.32178	0.0451685	1.19871
179779_at	fbxa-162 /// WBGene00015597	Protein FBXA-162 /// locus:fbxa-162	NM_061608	0.644	-1.07939	0.00388038	1.68481	0.137245	1.28528	8.85958e-10	4.87227	3.62497e-08	3.65342	3.71421e-06	2.64767	1.29009e-07	3.33308	0.035232	-1.43949	0.593832	-1.09224	0.438209	-1.13733	4.2508e-09	4.2975	5.47163e-10	5.07025	2.64771e-06	2.70791	9.09472e-09	4.05223	0.590785	1.09304	0.717326	1.06162	0.250536	1.21192
181132_s_at	CELE_F49F1.7 /// WBGene00018647	Protein F49F1.7 /// status:Confirmed	NM_068087	0.0768562	-1.60615	0.0492342	-1.7005	6.80272e-08	-7.11633	0.00763765	2.10943	0.000487577	2.80974	0.0258086	1.83874	0.360067	1.27018	0.472314	-1.20583	0.0154483	-1.95084	1.00991e-09	-11.8184	0.00345839	2.29621	0.00145045	2.51378	0.00064359	2.73167	0.927059	-1.02399	0.147812	-1.46714	0.176117	-1.42942	7.51113e-11	-16.7327
192363_at	acs-17 /// WBGene00016716	Protein ACS-17 /// locus:acs-17	NM_076592	0.420834	1.09049	0.210594	1.14575	0.429196	1.08878	1.45758e-10	3.07978	1.05528e-09	2.76442	2.45851e-09	2.64512	4.18582e-08	2.29955	0.841353	-1.02163	0.880391	-1.01622	0.0619631	-1.23009	6.28683e-06	1.83749	0.000238591	1.57796	0.0167536	1.31255	0.0672603	1.22474	0.540723	-1.06784	0.0702785	-1.22186	0.00576068	-1.37798
185145_at	CELE_F39E9.1 /// WBGene00018194 /// WBGene00021590 /// WBGene00195076 /// Y46D2A.2 /// Y46D2A.5	Protein F39E9.1 /// status:Partially_confirmed /// status:Partially_confirmed //	NM_001267141 /// NM_062103 /// NM_062104	0.234191	-1.15224	0.0779769	-1.23839	0.000305258	-1.63153	0.00650694	1.41348	2.82575e-11	3.81657	3.46294e-05	1.80217	8.87747e-08	2.39996	1.42039e-07	2.34337	0.80409	1.02955	0.734276	1.04068	1.07535e-06	2.12075	5.47348e-06	1.96294	0.00401216	1.44701	0.0502787	1.27043	0.0714223	-1.24488	2.96727e-05	-1.815	8.07113e-09	-2.72356
180612_s_at	F53A9.8 /// WBGene00018731	Protein F53A9.8 /// status:Confirmed	NM_077076	0.00102436	1.26677	0.020982	1.16927	0.141713	1.10096	2.57691e-10	1.92347	2.91064e-08	1.66313	1.13407e-08	1.7093	9.07914e-09	1.72057	0.163276	1.09531	0.550449	1.03908	0.811064	-1.01542	1.20383e-08	1.7063	1.38696e-05	1.41063	1.22448e-07	1.59725	5.95241e-06	1.44122	0.47279	1.04725	0.166414	1.09454	0.262333	-1.07536
181041_at	F09F9.3 /// WBGene00017308	Protein F09F9.3 /// status:Partially_confirmed	NM_076299	0.163901	1.27346	0.0502737	1.4148	0.13222	1.29997	5.02481e-09	4.43793	3.46176e-09	4.57329	3.06362e-10	5.60943	5.72294e-06	2.65032	0.119491	1.3123	0.00206995	1.78827	0.145653	-1.2881	0.00295356	1.74519	0.101318	1.3322	0.68698	1.07107	0.885557	1.02479	0.867915	-1.0287	0.409802	-1.15168	0.121771	-1.31001
183215_at	grl-22 /// WBGene00001731	Protein GRL-22 /// locus:grl-22	NM_065753	0.000356004	-2.28489	1.39629e-05	-2.94586	7.71658e-07	-3.72483	0.00093887	2.11676	3.76687e-05	2.72407	1.28529e-05	2.96527	7.95276e-07	3.71551	0.00811217	-1.77549	0.00101988	-2.1029	0.000909655	-2.12207	0.0924418	-1.41701	0.0449452	-1.52311	0.00555176	-1.83297	0.0484878	-1.51201	0.000141506	-2.45596	5.87375e-07	-3.81059	3.55968e-07	-3.97455
187558_s_at	CELE_F38E1.9 /// WBGene00018181	Protein F38E1.9 /// status:Confirmed	NM_072754	0.219751	1.05497	0.0154348	1.1171	0.0152416	1.11736	5.58096e-09	-1.45323	1.43209e-09	-1.49449	2.29828e-09	-1.47982	1.12684e-07	-1.37121	0.553626	1.02584	0.0392364	1.09703	0.000552455	1.18419	0.0118504	-1.1226	0.0250366	-1.10683	0.0397647	-1.09673	0.0214387	-1.11015	0.124182	1.07	0.00426356	1.14345	0.00831842	1.12989
188162_at	catp-3	Protein CATP-3	NM_072682 /// NM_182347	0.618961	-1.11258	0.240163	1.29048	1.21734e-09	-7.54137	0.0182083	1.71014	0.0540759	1.5355	0.871696	1.03517	4.42765e-05	2.86733	0.321351	-1.23912	0.254852	-1.28017	2.43045e-07	-4.49785	0.00666691	1.87535	0.00758406	1.8538	0.620755	1.11197	0.00965283	1.81379	0.581723	-1.12551	0.21834	-1.30688	8.88108e-10	-7.79733
191786_at	lec-7 /// WBGene00002270	Protein LEC-7 /// locus:lec-7	NM_077249	0.160861	-1.21663	0.0573941	-1.31062	0.00611441	-1.5029	2.28297e-06	2.3054	6.43784e-10	3.80586	2.16316e-08	3.02648	1.70599e-11	4.9625	0.0337335	1.35691	0.990413	1.00165	0.0139885	1.43227	0.00395526	1.54035	2.13021e-05	2.04099	0.00753781	1.485	0.00128301	1.63895	0.534817	1.08909	0.0327433	-1.35948	0.017639	-1.41249
187387_at	WBGene00022808 /// ZK697.8	status:Predicted /// Protein ZK697.8	NM_071095	8.20446e-08	4.1482	0.0827368	-1.40511	0.0610938	-1.44645	0.544249	-1.12249	0.831624	-1.0412	0.238374	1.255	0.159617	-1.31342	3.34412e-08	4.47206	0.98919	1.00258	0.00990076	-1.69249	0.555303	1.11893	0.780018	1.05449	0.0148542	1.63724	0.962417	-1.00898	1.69065e-07	3.90931	0.831011	1.04136	0.0153251	-1.63301
188441_at	CELE_F21F8.4 /// WBGene00017678	Protein F21F8.4 /// protease	NM_072733	0.416013	1.20413	0.0449581	-1.60768	0.000466383	-2.48081	0.111573	1.44883	0.0400922	1.62764	0.0229728	1.72508	0.381744	-1.22139	0.190822	1.35274	0.193466	-1.35023	8.11279e-07	-4.38999	2.13465e-07	4.98463	1.49649e-07	5.15938	1.60722e-07	5.12365	6.24782e-06	3.63844	0.336283	1.24635	0.0577591	-1.56406	1.33322e-05	-3.39868
183905_at	clec-247 /// WBGene00013058	Protein CLEC-247 /// locus:clec-247	NM_075176	1.06683e-07	-3.28605	0.000339487	-1.94593	4.67529e-10	-4.94912	0.0510769	-1.38757	0.211252	-1.22738	0.116219	-1.29688	0.00157572	-1.76536	6.42007e-07	-2.90669	0.000988935	-1.81874	2.81848e-11	-6.2966	2.50517e-06	-2.65667	0.00530379	-1.63075	0.00426105	-1.65464	0.0208694	-1.4836	0.0001916	-2.01709	0.239865	-1.21197	1.37084e-06	-2.7638
184313_s_at	K11H12.4 /// WBGene00019660	Protein K11H12.4 /// status:Partially_confirmed	NM_067568	0.0497777	1.79269	0.108629	1.60128	1.70717e-06	-5.90044	0.104513	-1.61073	0.00243005	2.60414	0.525393	1.1997	0.949541	-1.01823	2.21684e-07	7.51954	0.000529413	3.09431	9.872e-05	-3.72999	0.000240524	3.37871	0.0124057	2.14645	0.020428	2.01658	0.000177876	3.49391	0.649466	1.13887	0.873996	-1.04633	2.27929e-06	-5.70589
185565_at	npr-28 /// WBGene00018886	Protein NPR-28 /// status:Partially_confirmed	NM_077015	0.291094	1.11215	0.000367154	1.50369	0.0869412	1.19213	1.82339e-07	2.03694	4.35727e-10	2.69329	1.33204e-08	2.28551	0.000986196	1.44679	0.000651118	1.47051	1.88966e-05	1.68719	0.104081	-1.181	1.42045e-05	1.70616	6.32932e-09	2.36524	4.34761e-05	1.63329	0.0253429	1.26468	0.000192644	1.54176	0.001122	1.43946	0.221166	-1.13166
183629_at	CELE_F55G11.6 /// WBGene00010126	Protein F55G11.6 /// status:Predicted	NM_070078	0.176133	1.39888	0.460251	1.1981	0.841754	-1.0498	0.676494	1.10708	0.166636	1.40989	0.705156	1.0966	0.677144	1.10684	0.0246255	1.78151	0.483933	1.18676	0.841056	-1.05003	1.51104e-08	7.44527	3.13805e-09	8.9017	1.63317e-09	9.61176	0.000627533	2.57699	0.0431064	1.67253	0.0826684	1.54673	0.000112711	-3.03302
180721_at	ilys-2 /// WBGene00016669	Protein ILYS-2 /// locus:ilys-2	NM_067806	0.00392241	2.38435	0.00484309	2.32822	0.0173381	2.00565	3.70346e-08	8.65899	6.86851e-05	3.697	3.88531e-06	5.04885	6.53827e-08	8.08067	0.948268	1.01801	0.272706	1.35753	0.0303051	1.8717	0.013734	-2.06268	0.0267874	-1.901	0.21255	-1.41722	0.495656	-1.2073	0.00188343	2.58714	0.000154972	3.38859	0.000139598	3.42669
177950_s_at	mdt-28	Protein MDT-28	NM_001026475 /// NM_001026476 /// NM_001129054	0.572559	1.04073	0.000286889	1.34428	0.0077996	1.22457	3.78737e-08	1.73757	6.59946e-08	1.70777	2.06887e-07	1.64932	5.12692e-10	2.00627	0.748589	1.02288	0.00187502	1.276	4.55444e-05	1.41393	1.39729e-05	1.46089	1.0925e-05	1.47094	0.00017678	1.36226	1.90011e-06	1.54547	0.509038	1.04789	0.0035008	1.25352	0.00109313	1.29546
177424_at	T01E8.1 /// WBGene00011331	Protein T01E8.1 /// status:Partially_confirmed	NM_063802	0.662359	1.02605	0.371496	-1.05441	0.340253	1.05824	1.46494e-10	1.8562	2.27682e-08	1.60645	3.23886e-10	1.81169	1.22202e-07	1.53793	0.0523007	-1.12613	0.196694	-1.08031	0.0331538	-1.14053	2.61027e-07	1.50885	8.52798e-05	1.31576	1.34006e-07	1.53434	7.84675e-05	1.31826	0.0679172	-1.11764	0.53927	-1.0369	0.190203	-1.08159
185658_at	---	---	---	0.911945	1.02419	0.981894	1.00492	0.916721	1.02286	1.17855e-07	4.88466	4.54982e-07	4.31435	5.64222e-08	5.23598	3.84878e-11	11.3608	0.643553	-1.10545	0.731156	1.07719	0.000462496	2.37899	0.0213602	1.69343	0.744039	1.07321	0.519834	1.14996	0.134763	1.39248	0.0546329	-1.54063	0.0866823	-1.46539	0.426438	-1.18894
178084_at	CELE_T26E4.9 /// WBGene00012051	Protein T26E4.9 /// status:Partially_confirmed	NM_074539	3.83284e-05	3.21133	0.000500428	-2.53993	0.0703462	-1.55134	0.533941	-1.15757	0.552849	1.14977	0.413892	-1.21262	0.065719	-1.56377	1.782e-06	4.2741	0.000301183	-2.66073	0.00392308	-2.09571	0.0926584	-1.50088	0.726197	-1.08562	0.430305	-1.20441	0.00610983	-2.00787	1.19795e-06	4.43972	0.00523595	-2.03822	0.00434258	-2.07537
180925_at	CELE_F49F1.1 /// WBGene00018643	Protein F49F1.1 /// status:Confirmed	NM_068084	0.0519621	-1.59541	0.079301	-1.51982	3.93856e-05	-3.14857	0.00319901	2.11304	3.64198e-05	3.17088	0.0522625	1.59438	0.455487	1.18919	0.790876	-1.06316	0.00530711	-2.01424	8.89692e-08	-5.59461	2.4119e-05	3.29119	4.54703e-08	5.98839	1.40997e-07	5.34316	0.382265	1.22545	0.570341	1.14047	0.775193	1.0682	1.80923e-09	-8.45613
171766_x_at	hpo-34	Protein HPO-34	NM_001029443 /// NM_001270234 /// NM_077521 /// NM_077522 /// NR_072137	0.0119535	-1.54512	0.0159101	-1.51442	0.0553771	-1.38011	1.01078e-10	-5.65643	9.52233e-08	-3.32399	2.72543e-09	-4.32002	1.05802e-06	-2.82012	0.551933	1.10134	0.372149	-1.15661	0.0281241	1.45332	2.25477e-08	-3.68504	5.36731e-07	-2.9512	3.5084e-07	-3.03744	4.85258e-06	-2.55219	0.195493	-1.23743	0.178432	-1.24828	0.780133	1.0462
186079_at	sdz-35 /// WBGene00022570	Protein SDZ-35 /// locus:sdz-35	NM_062072	0.923534	-1.01829	0.312178	1.2128	0.116128	1.35613	0.645724	1.0909	0.218332	1.26647	0.724711	1.06886	0.000170225	2.29497	0.489712	1.14008	0.365114	1.18829	8.95767e-06	2.85294	3.26363e-06	3.07877	0.0706019	1.42417	0.310342	1.21371	8.68412e-12	9.79831	0.000299945	-2.20134	0.000599749	-2.09158	4.65736e-08	4.31593
180855_s_at	paf-2	Protein PAF-2	NM_171668 /// NM_171669	0.725914	-1.04628	0.650338	1.0603	0.98833	1.00189	4.20873e-08	2.72893	1.63363e-09	3.31546	7.52096e-08	2.64046	1.03355e-05	2.03045	0.252856	1.16119	0.842649	1.02593	0.0302507	-1.34147	1.43451e-08	2.90489	8.006e-10	3.46926	1.68269e-07	2.5245	3.70546e-07	2.4178	0.309974	1.14145	0.527405	-1.08524	0.167291	-1.1992
179492_at	F47B8.4 /// WBGene00009805	Protein F47B8.4 /// status:Partially_confirmed	NM_001269649 /// NM_001269650	0.621426	-1.12013	0.101479	-1.47133	1.42864e-05	-3.42039	1.68833e-06	4.16061	4.96779e-08	5.858	2.67705e-07	4.95742	2.36996e-06	4.03133	0.323227	1.25697	0.361486	-1.23484	1.00813e-05	-3.53008	2.14017e-06	4.0697	1.55871e-06	4.19179	0.000168346	2.74278	1.17304e-05	3.48193	0.714671	-1.0875	0.00211948	-2.18315	2.59356e-06	-3.99777
180627_at	K04F1.9 /// WBGene00019388	Protein K04F1.9 /// status:Confirmed	NM_071073	0.020401	1.79464	0.0706484	1.5613	0.00640622	-2.02052	4.09925e-08	6.39989	1.64175e-06	4.40786	1.17008e-06	4.5556	4.18012e-09	8.21076	0.377151	1.23604	0.65791	1.11137	0.0656906	-1.57489	0.0009122	2.43679	0.0354612	1.69021	0.0220917	1.7795	0.710358	1.09254	0.361722	1.2448	0.582708	1.14016	1.3074e-06	-4.50655
180471_at	WBGene00012462 /// Y17G7B.8	status:Confirmed /// Protein Y17G7B.8	NM_064160	0.964318	-1.00534	0.5669	-1.07081	3.45195e-05	-1.81808	0.185579	1.17419	0.0034372	1.46585	0.97748	1.00337	0.144778	-1.19435	0.0785188	1.24176	0.0674889	-1.25312	3.57657e-08	-2.54967	3.81685e-06	2.01683	0.00011726	1.71779	0.000344223	1.63415	0.734861	1.0412	0.172159	-1.18036	0.0263771	-1.32157	1.32799e-10	-3.52167
191490_at	F19C7.4 /// WBGene00017594	Protein F19C7.4 /// lysosomal carboxypeptidase	NM_068195	0.0913035	-1.24143	0.0380342	-1.30985	0.0228232	1.34857	3.91008e-09	-3.01327	3.40331e-06	-2.09109	8.1055e-09	-2.88776	7.49327e-07	-2.25781	0.237059	1.16077	0.0767465	-1.25529	7.26081e-05	1.7998	0.0215583	-1.35286	0.0538139	-1.28313	0.994575	1.00085	0.0541053	-1.28271	0.196454	-1.17744	0.789721	1.03371	0.00852116	1.42232
191482_at	ugt-43	Protein UGT-43	NM_001268558 /// NM_001268559	0.000533562	-1.94569	0.247022	-1.21858	8.49358e-06	-2.55542	0.0689185	-1.3734	2.97577e-07	-3.21795	0.0672457	-1.37624	0.00239625	-1.76011	2.96555e-09	-4.55887	0.242242	-1.22111	2.32663e-07	-3.27496	0.111593	1.31681	0.680417	-1.07194	0.28008	1.20216	0.0120321	-1.57248	2.91299e-06	-2.74642	0.0958743	-1.33481	4.9166e-10	-5.29143
191440_at	ugt-47 /// WBGene00011006	Protein UGT-47 /// locus:ugt-47	NM_073194	0.242532	-1.22625	0.10798	-1.32872	0.22222	-1.23778	4.98007e-06	-2.70513	1.43575e-09	-5.00479	7.11137e-09	-4.38794	2.01685e-09	-4.86427	6.68884e-05	-2.26871	0.000143918	-2.15529	8.9e-05	-2.22573	0.033412	-1.46834	1.43652e-05	-2.51634	0.000240308	-2.08259	2.70893e-06	-2.82145	0.000210009	-2.10147	0.00105845	-1.88456	3.30996e-05	-2.37841
186553_at	CELE_Y116A8C.26	Protein Y116A8C.26	NM_001129333 /// NM_001268990 /// NM_070625	0.286914	1.07273	0.409814	1.05557	0.00676763	1.2105	4.35193e-07	-1.55547	2.47851e-06	-1.4846	2.34707e-06	-1.48674	9.92847e-05	-1.35015	0.0824334	1.12394	0.136644	1.10437	2.77685e-05	1.39458	4.70887e-10	-1.90799	1.7248e-06	-1.4989	1.65697e-07	-1.59748	0.000665479	-1.28645	6.35644e-05	1.36551	0.00145822	1.26074	3.13926e-09	1.79535
183527_s_at	CELE_C14C6.5 /// WBGene00015759	Protein C14C6.5 /// status:Confirmed	NM_070837	0.429204	1.08435	0.000291114	1.53174	9.20078e-05	-1.60323	0.000320049	1.526	0.002771	1.39901	0.471333	1.07649	0.0746935	1.20641	0.953765	-1.00592	0.449275	1.08054	2.93565e-07	-2.02793	6.55718e-08	2.16558	9.59051e-06	1.75451	0.00281603	1.39808	4.1853e-06	1.81453	0.210698	-1.13827	0.912541	-1.01124	1.15742e-06	-1.9134
190094_s_at	asns-2	Protein ASNS-2	NM_001029628 /// NM_171746 /// NM_171747	0.00174746	1.45272	0.00796747	-1.35925	0.000126132	-1.62241	0.184995	1.15573	0.00408923	1.40019	0.112229	1.19107	0.116866	-1.18828	1.80307e-05	1.76	0.0153457	-1.31892	8.56833e-08	-2.22811	0.810222	1.02608	0.107544	1.19399	0.706014	1.04131	0.23231	1.13878	4.7137e-05	1.69044	0.0110124	-1.33937	0.00150895	-1.46186
179373_at	CELE_C50F4.9 /// WBGene00008234	Protein C50F4.9 /// status:Confirmed	NM_073053	0.85094	-1.03482	0.781774	1.05177	0.668	-1.08138	1.45674e-09	5.49205	9.12018e-09	4.68474	1.02843e-09	5.66611	1.1389e-08	4.59806	0.294222	-1.21315	0.654407	1.0851	0.168386	-1.29163	2.08839e-06	3.056	0.00339759	1.79622	0.000615133	2.03333	6.30151e-06	2.81863	0.00444646	-1.76059	0.0591495	-1.42897	0.386011	-1.17245
191057_s_at	ugt-6 /// WBGene00013904	Protein UGT-6 /// locus:ugt-6	NM_073801	0.000343608	-1.96236	9.88349e-06	-2.46158	1.486e-05	-2.39762	0.00104961	-1.82676	2.87345e-05	-2.29825	0.000275935	-1.98998	4.91402e-05	-2.22083	9.44369e-06	-2.46885	2.6679e-06	-2.68152	7.65388e-07	-2.91483	1.5002e-05	-2.39615	6.26004e-07	-2.95482	1.33638e-05	-2.41407	2.24949e-08	-3.73799	1.28734e-05	-2.4199	8.80942e-06	-2.48	2.23089e-08	-3.74028
190009_at	F49E12.10 /// WBGene00009903	Protein F49E12.10 /// ERG-3 like protein	NM_063363	0.00183517	-2.55761	0.0225914	-1.92244	0.105364	-1.57039	1.26483e-05	4.33829	2.69192e-06	5.12876	7.11237e-08	7.7528	9.67257e-09	9.88687	0.00828752	-2.16341	0.787735	-1.07575	0.177705	1.45122	0.431323	-1.23944	0.285172	-1.34067	0.465714	-1.21994	0.320276	-1.31282	0.000884532	-2.7665	0.025718	-1.8922	0.0698743	-1.66337
176955_at	ech-7 /// WBGene00001156	Protein ECH-7 /// locus:ech-7	NM_170936	0.1035	1.32635	0.129905	1.29915	0.0903799	1.34238	3.09804e-06	-2.73931	1.04142e-07	-3.47766	4.15377e-08	-3.72233	2.44909e-09	-4.64118	0.79531	1.04475	0.790014	-1.04596	0.175738	-1.26215	5.51695e-08	-3.64436	4.12437e-07	-3.15004	1.73914e-08	-3.97612	3.14512e-09	-4.54818	0.0169564	1.53449	0.305899	1.19075	0.666136	1.07562
173972_s_at	art-1 /// WBGene00000198	Protein ART-1 /// locus:art-1	NM_063029	0.165811	1.08575	0.934504	-1.00479	0.0875022	1.10798	4.31864e-08	-1.57202	1.89426e-10	-1.8297	2.01089e-08	-1.60366	9.02298e-09	-1.63826	0.238902	-1.07199	0.67162	-1.02501	0.29775	1.06318	3.00234e-06	-1.4167	6.32592e-08	-1.55669	0.000104294	-1.30599	1.19528e-05	-1.372	0.837108	-1.01204	0.195821	1.0796	0.0280238	1.14408
180470_at	F22F7.1	Protein F22F7.1	NM_071176 /// NM_182394	0.0303386	1.31584	0.0307239	1.31492	0.0009164	1.56955	1.25726e-06	-2.14743	2.26466e-09	-3.00852	2.90227e-08	-2.60782	5.74577e-09	-2.85204	0.603861	-1.06471	0.511168	1.08278	0.174109	1.18179	2.03542e-07	-2.35359	3.15456e-07	-2.30146	3.46435e-06	-2.04355	2.44711e-07	-2.33146	0.0201174	1.34565	0.00193417	1.51441	0.00075106	1.58444
186124_at	CELE_T02B11.4 /// WBGene00020156	Protein T02B11.4 /// status:Confirmed	NM_070946	4.46897e-05	-2.7706	0.0159383	1.70168	7.44796e-05	-2.65867	2.24052e-05	2.93008	0.0034767	1.94326	0.0124553	1.73989	0.000217093	2.43905	3.26817e-07	-4.17757	0.959912	1.01047	7.80647e-06	-3.1939	0.747649	1.06899	0.70402	1.082	0.601567	1.11457	0.552854	-1.13133	5.1904e-05	-2.7373	0.00999549	1.77423	7.1978e-06	-3.21533
176304_at	WBGene00021796 /// Y52E8A.3	status:Confirmed /// Protein Y52E8A.3	NM_062356	0.734379	-1.06866	0.809953	-1.04816	0.00330799	-1.87937	0.0175138	-1.63821	0.0624254	-1.45942	0.0778002	-1.4282	0.852904	-1.03692	0.801576	1.05039	0.645418	1.09434	0.378443	-1.18957	2.02463e-06	3.3262	8.49689e-05	2.49123	5.65389e-09	5.48288	1.5774e-05	2.83349	0.0785505	-1.42684	0.0279036	1.57265	0.000419331	-2.20618
192896_at	F08G12.5 /// WBGene00008588	Protein F08G12.5 /// Zinc finger, C3HC4 type (RING finger)	NM_077489	0.66742	-1.07976	0.465839	-1.13965	0.0914676	-1.3636	1.42317e-07	3.64521	9.77385e-10	5.48779	6.52434e-08	3.87211	6.08848e-05	2.35238	0.0716939	1.39428	0.693614	-1.07287	0.000285985	-2.11301	4.3692e-07	3.34863	7.31185e-09	4.61883	2.09408e-05	2.53403	0.00213968	1.83434	0.177858	1.27743	0.0290834	-1.506	2.70187e-05	-2.48928
183327_at	CELE_C32H11.3 /// WBGene00007866	Protein C32H11.3 /// status:Partially_confirmed	NM_070064	0.41083	1.19547	0.332438	1.23491	0.0476742	-1.56076	0.00833291	-1.84644	3.25205e-06	-3.6105	0.000111305	-2.67459	0.000180731	-2.56808	0.030006	-1.63566	0.461745	-1.17297	0.00132183	-2.17075	9.29696e-05	2.71527	0.00179182	2.11477	0.000167412	2.58462	0.000869493	2.24968	0.740713	-1.07402	0.455832	1.17548	0.00667987	-1.88378
178555_at	CELE_F13E9.14 /// CELE_F13E9.8 /// WBGene00008757 /// WBGene00045207	Protein F13E9.14 /// Protein F13E9.8 /// status:Predicted /// status:Partially_c	NM_001083207 /// NM_069622	8.16228e-05	1.76687	9.48098e-08	2.46688	0.302984	-1.13492	0.234816	1.1578	0.443827	1.09813	0.788637	1.03313	0.840049	-1.02483	0.000249982	1.67581	8.69173e-07	2.20125	0.0207607	-1.34665	0.466548	1.09303	0.13788	1.20268	0.282272	1.14139	0.484402	-1.08915	1.09557e-05	1.9441	4.2116e-08	2.57602	0.0195333	-1.35109
173480_s_at	cyp-32B1 /// WBGene00021167	Protein CYP-32B1 /// locus:cyp-32B1	NM_071197	0.020998	-1.5067	0.0969859	-1.33192	0.0322643	-1.45819	3.05076e-09	4.52105	8.27136e-09	4.17828	4.16068e-09	4.4104	1.00083e-08	4.11687	0.00706368	-1.6303	0.0727977	-1.36533	0.00910223	-1.60135	5.35679e-05	2.25497	7.15605e-06	2.57511	2.27938e-05	2.38492	8.46291e-06	2.54648	0.107869	-1.31938	0.177425	-1.25934	0.136554	-1.29126
175918_at	F41B4.3 /// WBGene00018259	Protein F41B4.3 /// status:Confirmed	NM_076749	0.664507	-1.05764	3.09152e-09	3.18804	0.726374	-1.04622	0.482066	-1.09541	0.460578	1.10043	0.639687	1.06237	0.0440909	1.31149	0.315627	1.13973	2.89394e-10	3.71002	0.0203262	1.37314	0.0751442	1.26794	0.143767	1.21271	0.415871	-1.11144	0.0731855	1.27013	0.438361	-1.1058	1.29381e-06	2.26225	0.736395	-1.04442
190828_at	ttr-22 /// WBGene00011450	Protein TTR-22 /// locus:ttr-22	NM_073667	0.337162	1.18178	0.0142905	1.56909	0.0833007	1.36094	0.000162208	-2.14111	5.70179e-06	-2.68497	5.87313e-09	-4.46833	2.81548e-09	-4.74514	0.730985	-1.06112	0.107447	-1.33002	0.00864732	-1.62843	0.00786341	1.63973	0.434264	1.14525	0.593621	1.09662	0.707609	1.06687	0.271633	-1.21154	0.779907	1.04937	0.48262	-1.12933
192641_s_at	nhr-244 /// nhr-74 /// WBGene00003664 /// WBGene00014186	Protein NHR-244 /// Protein NHR-74 /// locus:nhr-74 /// locus:nhr-244	NM_060518 /// NM_060525	0.185578	1.34743	0.366964	-1.22287	3.79974e-05	-3.0095	4.59417e-06	-3.61934	0.00284012	-2.06951	4.38365e-05	-2.97258	1.97363e-06	-3.90258	0.000648757	2.3565	0.984347	-1.00435	1.59362e-05	-3.24502	0.761495	1.06948	0.595177	-1.12505	0.558025	1.13881	0.1512	-1.38319	0.609652	1.11985	0.533062	-1.14842	4.65141e-07	-4.45194
179249_at	lips-6 /// WBGene00014009	Protein LIPS-6 /// locus:lips-6	NM_069875	1.29549e-10	-6.08603	7.26913e-06	-2.61483	1.18666e-09	-5.01817	0.0106401	-1.59625	0.68406	-1.07201	0.347697	-1.17551	0.0431549	-1.43399	1.50017e-08	-4.08728	0.000710721	-1.92561	4.35998e-09	-4.50808	4.74806e-05	-2.30536	0.320488	-1.1868	0.412014	-1.15136	0.0754139	-1.36853	5.36507e-07	-3.13308	0.126959	-1.30592	1.09606e-06	-2.97894
179098_at	CELE_T19C9.8 /// WBGene00011844	Protein T19C9.8 /// status:Confirmed	NM_074966	0.00283256	-1.96473	0.000182661	-2.45282	0.000345514	2.33096	0.782685	-1.05829	0.000244443	2.39639	0.850481	-1.03946	0.254697	1.26746	0.220928	1.2908	0.00022869	-2.40918	8.8978e-06	3.1266	0.00265667	1.97521	0.153946	1.34854	0.0410544	1.55043	0.00721158	1.81564	2.47998e-05	-2.87775	8.95954e-06	-3.12484	0.000983809	2.14264
193593_s_at	egl-30	Protein EGL-30	NM_001026403 /// NM_170806	0.0366145	-1.27146	0.0336265	-1.27701	0.74502	1.03634	0.000721553	-1.52269	0.357286	-1.1072	0.0104932	-1.3515	0.000467948	-1.5513	0.476541	1.08163	0.259676	-1.13344	0.876241	1.01723	1.11615e-11	-3.70295	6.31913e-06	-1.86616	1.25156e-08	-2.49413	8.8714e-07	-2.03623	0.000406934	1.56061	0.177695	1.16261	5.04667e-06	1.88461
179131_at	CELE_T08G5.3	Protein T08G5.3	NM_001136436 /// NM_074084	0.00191867	-1.88265	6.56589e-06	-2.83349	1.17449e-08	-4.64226	0.00258705	-1.84159	0.0217787	-1.56149	0.0128477	-1.62944	8.34342e-05	-2.35903	0.0166105	-1.5963	3.56428e-05	-2.50707	7.05072e-10	-5.94662	0.129742	-1.3297	0.391889	-1.17158	0.0179621	-1.58624	0.0126325	-1.63162	0.0102447	-1.65878	6.16993e-07	-3.38014	1.12965e-09	-5.69631
189564_s_at	CELE_B0238.1 /// WBGene00015067	Protein B0238.1 /// carboxylesterase	NM_071999	0.00078914	-1.42325	0.677593	-1.03944	0.0543046	-1.20441	9.93043e-09	2.19057	4.78215e-09	2.26112	1.92795e-08	2.12966	4.65682e-08	2.05293	0.00186559	-1.37885	0.473835	-1.06918	0.0116895	-1.28516	0.000167333	1.50565	6.88831e-06	1.69104	4.51264e-05	1.57872	0.000888535	1.41709	0.0165613	-1.26722	0.92534	1.00874	0.0130061	-1.27968
190747_s_at	tsp-4 /// tsp-5 /// WBGene00006630 /// WBGene00006631	Protein TSP-4 /// Protein TSP-5 /// locus:tsp-4 /// locus:tsp-5	NM_069995 /// NM_070220	0.000485133	1.65902	0.864052	1.02196	0.194995	1.18217	0.000218639	1.72576	3.50248e-08	2.7138	2.93286e-07	2.41418	3.03804e-07	2.40962	7.0792e-08	2.60884	0.00889491	1.42963	0.000537293	1.65063	0.0326733	1.32922	1.60131e-06	2.20779	6.75573e-05	1.82875	0.00200564	1.54503	2.6764e-08	2.75557	0.012095	1.40602	0.0183125	1.37411
177451_at	dao-4 /// WBGene00000930	Protein DAO-4 /// locus:dao-4	NM_077290	0.000278381	-2.4769	1.35246e-06	-3.89913	9.02137e-07	-4.04149	1.63101e-07	-4.71898	1.7873e-06	-3.80466	3.63182e-07	-4.38554	4.40714e-05	-2.89126	0.00346694	-1.99698	3.12405e-06	-3.62361	0.00027935	-2.47617	0.00117627	-2.1927	0.00322193	-2.00986	0.0015097	-2.14634	7.09214e-05	-2.77795	0.000781445	-2.27036	1.72413e-06	-3.81669	6.80959e-08	-5.12021
182470_at	F09F7.6 /// WBGene00017303	Protein F09F7.6 /// status:Partially_confirmed	NM_065788	5.17615e-05	1.40263	0.0014393	1.28129	0.674626	1.0297	2.94622e-10	2.0275	1.15865e-05	1.46113	2.36574e-06	1.52716	3.32164e-07	1.61577	0.877222	1.01081	0.61063	-1.03617	0.00840664	-1.21862	2.01742e-09	1.89633	9.28931e-06	1.47005	3.25575e-06	1.51352	1.10213e-06	1.56063	0.235891	1.08732	0.747997	1.02263	0.0242752	-1.18006
182323_at	fbxa-105 /// WBGene00015362	Protein FBXA-105 /// locus:fbxa-105	NM_072491	0.0605339	-1.3861	0.00470586	-1.67615	3.72098e-09	-4.44277	0.701886	-1.06632	7.58322e-06	2.56261	0.00141968	1.81777	0.0112492	1.57652	0.000414856	1.97141	0.389366	1.15641	4.78129e-06	-2.64281	0.00114968	1.84344	0.00134856	1.824	0.143061	1.2853	0.000148008	2.10857	0.053198	-1.40088	1.99095e-05	-2.40402	2.09867e-08	-3.88414
189409_at	cyp-35A4 /// WBGene00016786	Protein CYP-35A4 /// locus:cyp-35A4	NM_071723	0.0187878	-2.20924	0.00879662	-2.45221	0.00352345	-2.76664	2.97688e-09	-17.5182	1.10169e-07	-10.3951	4.6795e-08	-11.7098	3.82156e-08	-12.0491	0.397862	-1.31093	0.129219	-1.63915	0.0519021	-1.90291	1.61876e-08	-13.625	1.31117e-06	-7.46539	7.79022e-07	-7.99155	1.69803e-06	-7.21898	0.549334	-1.21048	0.259205	-1.43831	0.235826	-1.46585
175215_at	usp-33 /// WBGene00010702	Protein USP-33 /// locus:usp-33	NM_078169	0.584068	-1.03977	0.274894	-1.08169	3.98384e-07	1.62293	0.222939	-1.0919	0.0102054	-1.21645	0.00383191	-1.25225	0.306995	-1.07611	0.0471969	-1.15837	0.00528743	-1.24053	2.45008e-07	1.64675	0.431866	1.05779	0.804173	1.01777	0.167841	1.10511	0.587313	1.03942	0.280669	-1.08065	0.62534	-1.03537	7.19771e-07	1.59474
190366_at	tba-4 /// WBGene00006530	Protein TBA-4 /// locus:tba-4	NM_063950	0.000864364	-1.54144	0.0016097	-1.49838	0.00681886	-1.40043	1.42116e-08	-2.58989	3.27112e-07	-2.21104	2.65438e-09	-2.83493	1.32517e-07	-2.31114	0.0238016	-1.31596	0.000217389	-1.64015	0.0617921	-1.2497	0.00124451	-1.51611	0.0056665	-1.4129	4.15215e-05	-1.7663	0.114035	-1.20513	0.0039941	-1.4365	5.39728e-05	-1.74564	0.355364	-1.11318
186519_at	F15E11.12 /// WBGene00017498	Protein F15E11.12 /// status:Confirmed	NM_071238	0.0211593	-1.95942	0.50278	-1.20385	1.32207e-05	-4.4251	0.00566536	-2.28987	0.000119938	-3.48929	0.000199279	-3.30446	2.91662e-06	-5.22461	0.000511928	-2.98576	0.0540805	-1.73726	1.10979e-08	-10.0964	0.234131	1.39489	0.132283	1.52942	0.016013	2.02716	0.0562184	1.72822	0.0437062	-1.78706	0.496497	1.20719	9.64894e-05	-3.5716
178849_at	srw-85	Protein SRW-85	NM_001136410 /// NM_001269925 /// NM_075380	9.57703e-06	2.36967	0.000378802	1.8932	0.412786	-1.13746	0.79106	-1.04227	0.00332147	1.6549	0.000869781	1.79925	0.443664	1.1279	2.93305e-09	4.08732	2.03585e-08	3.55031	0.832901	1.03351	0.241015	1.20415	0.18287	1.23609	0.00158843	1.73343	0.561343	1.09529	6.28081e-06	2.43252	1.03926e-06	2.72534	0.160928	-1.25051
183724_at	CELE_Y11D7A.5 /// WBGene00012429	Protein Y11D7A.5 /// status:Confirmed	NM_069209	0.000375959	-2.20341	3.147e-07	-3.80445	4.10047e-08	-4.51089	0.160498	-1.3189	0.00385664	-1.8428	0.00215838	-1.92841	0.0377692	-1.52236	4.54123e-06	-3.07867	3.85864e-09	-5.56263	7.99346e-09	-5.20678	0.740685	-1.06608	0.942168	1.01411	0.075652	-1.42603	0.110987	-1.37201	0.00105171	-2.03807	1.03238e-08	-5.08896	2.43048e-09	-5.80537
190307_s_at	his-1 /// his-10 /// his-14 /// his-18 /// his-26 /// his-28 /// his-31 /// his-37 /// his-38 /// his-46 /// his-5 /// his-50 /// his-56 /// his-60 /// his-64 /// his-67 /// WBGene00001875 /// WBGene00001879 /// WBGene00001884 /// WBGene00001888 /// WBGene00001892 /// WBGene00001900 /// WBGene00001902 /// WBGene00001905 /// WBGene00001911 /// WBGene00001912 /// WBGene00001920 /// WBGene00001924 /…	Protein HIS-1 /// Protein HIS-10 /// Protein HIS-14 /// Protein HIS-18 /// Prote	NM_060240 /// NM_064488 /// NM_064492 /// NM_064495 /// NM_068802 /// NM_069005	0.610052	-1.07487	0.941545	-1.01041	0.0444707	-1.34487	7.38738e-08	2.89968	2.21056e-10	4.28466	8.59405e-07	2.50307	2.59516e-08	3.09593	0.0319331	1.37471	0.270942	-1.17051	0.111555	-1.25962	0.008361	1.49405	1.70286e-05	2.11265	0.530276	1.09305	0.00205256	1.62074	0.0613376	1.31555	0.029739	-1.38109	0.137091	-1.23974
180315_at	CELE_F44G3.10 /// WBGene00009710	Protein F44G3.10 /// status:Confirmed	NM_074662	0.985697	1.00439	0.591375	-1.14048	0.0142566	1.89349	0.430316	-1.21385	0.428765	1.21465	0.436499	-1.21067	0.00744495	2.0262	0.117175	1.48087	0.598749	-1.1375	1.38871e-06	4.65705	3.94475e-08	6.74219	0.00108971	2.4511	1.03811e-05	3.82281	4.65327e-08	6.62266	0.000342363	-2.73867	0.0079945	-2.01144	0.0168566	1.85992
181440_at	D1014.5 /// WBGene00017018	Protein D1014.5 /// status:Confirmed	NM_072696	0.0012538	-2.27509	2.55255e-05	-3.21522	1.07478e-08	-6.75589	0.0196853	-1.75437	0.014542	-1.80831	0.00222881	-2.15938	0.00203809	-2.17708	0.000895187	-2.34504	2.56142e-06	-3.95749	1.45449e-09	-8.38371	0.222155	-1.32563	0.235067	-1.31513	0.0316506	-1.67069	0.00649254	-1.9551	0.00136928	-2.25707	1.98178e-06	-4.05214	3.19679e-10	-9.96392
190588_s_at	nid-1	Protein NID-1	NM_001269536 /// NM_001269537 /// NM_001269538	0.0154353	-1.29453	0.0264326	-1.26385	0.414505	-1.08568	1.48521e-08	-2.28428	1.19586e-07	-2.08216	2.33099e-08	-2.23801	1.6595e-09	-2.53318	0.107552	-1.17999	0.0410919	-1.23825	0.0729973	-1.20398	0.0320843	-1.25267	0.0135144	-1.30205	0.185911	-1.14432	0.00364554	-1.37564	0.00623322	-1.34555	0.159569	-1.15454	0.0883672	-1.19225
192099_s_at	igeg-2 /// WBGene00009842	Protein IGEG-2 /// IG (immunoglobulin) superfamily	NM_077514	0.656496	1.04779	0.47238	1.07862	0.340084	-1.10616	1.91729e-06	1.90842	1.33346e-10	3.02607	1.32514e-07	2.14527	9.10374e-07	1.97036	5.38709e-05	1.66141	0.0753657	1.21248	0.512265	-1.07138	2.19071e-05	1.72379	0.0026533	1.41542	0.878178	1.01619	0.129284	1.17684	0.159677	-1.16232	0.00020703	-1.57269	9.96457e-05	-1.62026
178202_at	CELE_F46B3.1 /// WBGene00009756	Protein F46B3.1 /// status:Confirmed	NM_075572	0.0937679	-1.67743	0.124792	-1.60236	0.00695197	-2.39899	1.12986e-05	5.1311	3.90698e-09	14.2912	0.00011689	3.90187	1.04113e-05	5.18107	0.100049	1.6604	0.0190292	-2.10716	0.00750961	-2.37585	2.03576e-08	11.3638	2.19012e-07	8.31665	8.23285e-08	9.43579	2.80605e-08	10.882	0.00997063	-2.29203	0.036286	-1.92976	0.00490817	-2.50521
192459_s_at	arf-1.1 /// WBGene00000190	Protein ARF-1.1 /// locus:arf-1.1	NM_068841	0.351289	-1.18123	1.39186e-09	5.2611	0.177909	1.27531	0.040712	-1.46085	0.452701	1.14311	0.0358726	-1.47631	0.412793	-1.15724	0.0597743	1.4137	1.57174e-09	5.20599	0.0120121	1.60989	0.0781497	1.38047	0.839467	-1.03653	0.0168735	-1.56829	0.014961	1.583	0.00627243	-1.69023	3.50311e-05	2.43009	0.0401948	1.46241
189299_at	WBGene00022040 /// Y65B4BR.1	phospholipase /// Protein Y65B4BR.1	NM_058352	0.00323558	2.29995	0.0238187	1.84874	0.0317915	1.7871	6.26395e-11	16.8528	7.54296e-07	5.39931	7.3071e-07	5.41762	1.22624e-09	11.3488	0.242196	-1.35711	0.0521438	-1.68263	0.474124	1.20345	0.00033279	2.90039	0.0102628	2.0328	0.0017523	2.45091	0.000317301	2.9143	0.0730267	1.61197	0.0925732	1.56224	0.0305355	1.79567
186273_at	R07C12.1 /// WBGene00019931	Protein R07C12.1 /// status:Partially_confirmed	NM_068096	0.00795331	-2.43289	0.0038808	-2.66828	0.180826	1.52697	0.246243	1.44054	5.91088e-07	7.88531	3.24339e-05	4.78577	0.000314418	3.63658	0.0143286	2.24994	0.482272	1.24508	0.00019415	3.85478	0.000243244	-3.75122	0.0411242	-1.94029	0.0112495	-2.32412	0.149682	1.57947	0.461502	-1.25839	0.114708	-1.65317	2.06488e-07	9.04721
188630_at	cal-2 /// WBGene00000286	Protein CAL-2 /// locus:cal-2	NM_063505	1.29321e-05	1.51111	0.00124294	1.31846	0.000259848	1.38176	3.48457e-11	2.3696	0.000150421	1.40439	2.13619e-09	2.01408	3.9977e-07	1.68306	0.157469	-1.11658	0.14479	1.12065	0.806183	-1.01892	3.49992e-09	1.97795	0.00106383	1.32468	1.9985e-05	1.49146	9.93376e-05	1.42181	0.875626	1.01203	0.939023	-1.00586	0.929343	-1.00679
173158_at	W08A12.2	Hypothetical protein	NM_071627	0.000190862	1.67131	8.96861e-06	1.92463	0.00137515	1.52543	8.3864e-09	2.73189	9.50079e-08	2.40241	3.9433e-07	2.23623	8.831e-08	2.41144	0.00301748	1.46975	0.00068817	1.57544	0.0176192	1.3465	5.09784e-06	1.97638	0.000175254	1.67787	7.75638e-05	1.74181	0.000106513	1.71664	0.00624321	1.41888	0.000138283	1.69621	0.02394	1.32496
192104_at	asm-1 /// WBGene00000211	Protein ASM-1 /// locus:asm-1	NM_063014	0.0126894	1.2084	0.116353	-1.1213	0.796318	-1.01851	4.04223e-09	1.87651	2.98389e-07	1.63705	3.9907e-09	1.87732	1.08023e-07	1.68836	0.459942	1.0542	0.117668	-1.12081	0.090379	-1.13202	2.28615e-05	1.44484	0.00379877	1.25258	0.000501067	1.32645	0.0133627	1.20649	0.514443	1.0476	0.00892762	-1.22138	0.00933771	-1.21973
188163_s_at	catp-3	Protein CATP-3	NM_072682 /// NM_182347	0.637473	-1.09856	0.295502	1.23446	3.1723e-09	-5.97108	0.0520574	1.49571	0.121172	1.37227	0.879981	1.03051	0.000100152	2.5007	0.369478	-1.19739	0.419111	-1.17576	1.10302e-06	-3.57141	0.0373163	1.54371	0.0197894	1.63521	0.365768	1.19909	0.00821649	1.76375	0.854838	-1.03709	0.832956	-1.04289	1.32685e-08	-5.22617
189169_s_at	fmo-5 /// WBGene00001480	Protein FMO-5 /// locus:fmo-5	NM_070951	0.242272	-1.21822	0.0816858	-1.34879	0.541832	-1.10727	8.17099e-08	3.48083	1.31531e-08	3.98722	1.90195e-08	3.87722	2.46153e-09	4.54519	0.711726	-1.0635	0.256572	-1.21089	0.326539	1.17928	0.0873875	1.341	0.00759543	1.61587	0.077902	1.35424	0.001086	1.84271	0.947569	-1.011	0.091563	-1.33561	0.202115	1.24101
179818_at	C06G3.3 /// WBGene00015549	Protein C06G3.3 /// status:Confirmed	NM_068690	0.00109513	1.55823	0.00518004	1.44457	5.57847e-05	1.7933	1.33472e-10	3.58731	3.91349e-08	2.57304	6.02205e-09	2.85287	8.46986e-06	1.96117	0.361523	1.11766	0.257397	1.14882	0.869876	-1.02	1.78994e-05	1.89235	0.000926278	1.57074	0.0018432	1.51972	0.00632881	1.43013	0.0417185	1.29341	0.226251	1.16012	0.017888	1.35528
183702_at	K05B2.4 /// WBGene00019404	Protein K05B2.4 /// status:Partially_confirmed	NM_076436	2.97783e-05	-2.91494	0.281082	-1.25846	1.23252e-06	-3.81081	0.00680522	1.85395	1.94097e-07	4.48461	0.00012209	2.59599	8.80351e-06	3.22511	0.379856	-1.20504	0.613266	1.11267	0.000960314	-2.19063	2.2149e-05	2.98706	2.76148e-08	5.36773	4.62896e-06	3.40395	0.000153415	2.54786	0.0291441	-1.62212	0.638349	-1.10433	2.0242e-07	-4.46772
193329_at	tag-196 /// WBGene00007055	Protein TAG-196 /// locus:tag-196	NM_072814	0.541592	1.05703	0.361	-1.08699	0.681783	1.03788	3.92899e-09	2.23327	6.27501e-09	2.18909	2.45074e-08	2.06858	1.67741e-08	2.10097	0.695494	1.03612	0.0866618	-1.17354	0.791973	-1.02418	0.000491083	1.43446	0.000466506	1.43707	0.0024352	1.35441	0.0110591	1.27971	0.52853	1.05896	0.128976	-1.15123	0.39866	-1.08001
185185_at	CELE_F59E11.7	Protein F59E11.7	NM_072922 /// NM_182352	0.80903	1.03294	0.000599163	1.68827	0.835229	-1.02828	3.68474e-09	3.29902	3.17036e-06	2.22459	1.39517e-05	2.05538	6.39812e-10	3.69993	0.0117525	-1.43569	0.706469	1.05184	0.518976	1.09068	0.000190231	1.79268	0.0398621	1.33402	0.804451	-1.03376	0.460111	1.10468	0.0587989	-1.30097	0.488913	-1.09769	0.000747818	-1.66869
179989_at	fbxa-99 /// WBGene00009490	Protein FBXA-99 /// locus:fbxa-99	NM_074607	0.420458	-1.15217	0.0909546	-1.35572	3.16779e-07	-3.34538	0.836962	1.0366	0.0673446	1.3925	0.0772515	1.37577	0.457334	-1.13945	0.383182	1.16592	0.903071	-1.0215	3.5132e-08	-3.95141	0.00799486	1.64853	0.00623924	1.6787	0.173367	1.2744	0.663721	-1.07904	0.481672	-1.13146	0.00339612	-1.75371	2.64198e-10	-5.95085
181370_s_at	K09F6.6 /// WBGene00019589	Protein K09F6.6 /// status:Partially_confirmed	NM_061824	9.52426e-09	-4.75246	0.26623	-1.23059	0.339265	1.19451	0.944291	-1.01296	0.697278	1.0744	0.657789	1.0852	0.0883539	-1.38238	2.60875e-08	-4.36677	0.541649	-1.11948	0.472033	-1.14248	0.8608	-1.03284	0.928178	1.01674	0.505106	1.13127	0.523572	-1.12524	1.69907e-08	-4.52559	0.77853	-1.05321	0.618181	1.09642
189585_s_at	nex-2	Protein NEX-2	NM_001027584 /// NM_001027585	0.176695	-1.09787	0.00325868	1.24508	0.198338	-1.0928	5.41177e-07	1.57387	1.8206e-06	1.52146	0.000117729	1.36058	1.61714e-11	2.21442	0.0699487	-1.13569	0.283615	1.07635	0.00094654	1.28751	0.400954	1.05904	0.0165685	1.18865	0.555019	-1.04097	0.00111347	1.28192	0.744869	1.02233	0.0822085	1.12939	0.140464	1.10767
183947_at	CELE_K02E7.6 /// WBGene00019311	Protein K02E7.6 /// status:Confirmed	NM_061500	0.00322471	1.98823	0.157748	1.35836	0.0205676	-1.68338	0.499823	1.15477	0.115245	-1.40955	0.476124	-1.16422	2.53831e-06	-3.61627	0.350313	1.22149	0.961192	1.01038	2.05196e-09	-7.02975	0.0249435	-1.6527	0.0578502	-1.51957	0.880378	-1.03246	3.69945e-05	-2.88596	0.00120195	2.16242	0.00112567	2.17437	2.96423e-05	-2.93954
175462_s_at	gem-4 /// WBGene00001577	Protein GEM-4 /// locus:gem-4	NM_069824	0.812616	1.03738	0.593895	1.08627	0.00683537	-1.57327	1.26208e-06	2.66762	1.72258e-09	4.19937	3.06566e-07	2.92193	1.99353e-08	3.51504	0.00381466	1.63305	0.267556	1.18984	0.258358	-1.19398	3.87644e-07	2.87758	0.00147292	1.73287	0.00261412	1.67231	3.45535e-05	2.17458	0.00522268	-1.60075	0.00614826	-1.58407	7.11047e-05	-2.08188
183396_s_at	farl-11 /// WBGene00017349	Protein FARL-11 /// locus:farl-11	NM_063066	0.181483	-1.14867	0.237033	-1.12992	0.428293	-1.08454	1.00814e-05	-1.75113	4.40363e-06	-1.81092	0.0151889	-1.30129	0.0125057	-1.31252	0.100257	-1.18789	0.0955579	1.19095	0.0507378	1.23017	1.76984e-10	-2.88858	1.41921e-08	-2.32227	8.14626e-08	-2.14499	1.04347e-06	-1.92189	0.437005	1.08287	0.0942585	1.19182	0.00348816	1.38584
191041_s_at	WBGene00020366	locus:acdh-10	---	0.000109901	-1.50366	0.00633502	-1.30247	0.000272287	-1.45701	3.10687e-06	1.70468	2.82227e-08	2.03646	6.81137e-08	1.96667	2.37403e-09	2.2568	0.0155544	-1.25868	0.182439	-1.12896	0.288895	-1.10055	6.29819e-05	1.53303	5.01001e-07	1.82243	8.87772e-05	1.51485	7.70793e-05	1.5223	0.0137089	-1.26488	0.00458742	-1.3181	0.000222489	-1.46728
189595_s_at	K10C2.3 /// WBGene00019619	Protein K10C2.3 /// aspartyl protease	NM_076681	0.371397	1.15024	0.753762	-1.04996	0.00270726	-1.67159	0.0295407	-1.427	0.146909	-1.25902	0.00876079	-1.55038	3.51141e-05	-2.17827	0.0972054	1.30371	0.399951	-1.14074	2.69097e-06	-2.55162	0.000660503	1.82371	0.00401995	1.63037	0.000120033	2.02214	2.38307e-05	2.23022	0.857418	1.0283	0.725797	1.05604	0.0531396	-1.36691
179126_at	CELE_ZK218.7 /// WBGene00013941	Protein ZK218.7 /// status:Partially_confirmed	NM_074934	2.19906e-10	6.47853	0.299488	1.2095	0.255897	1.23216	0.138805	1.31605	0.00029741	-2.1339	0.451152	1.14728	0.655024	-1.08453	9.84907e-05	2.3069	0.770313	1.05439	0.420469	-1.15838	0.972663	1.00623	0.301258	-1.20864	0.875793	-1.02874	0.305745	-1.20648	1.88562e-09	5.32698	0.394067	1.16843	0.934723	1.01496
194055_at	clec-163 /// WBGene00012661	Protein CLEC-163 /// locus:clec-163	NM_066980	0.453815	1.10091	0.977706	-1.00357	0.81062	-1.03106	0.185028	-1.18802	0.0675434	-1.27344	0.841933	-1.02578	0.218505	-1.17297	0.834277	1.02706	0.267666	1.15404	0.888838	-1.018	9.90144e-07	2.27431	9.88668e-09	2.93685	3.07719e-07	2.42016	0.0203963	1.36824	0.0102473	1.42161	0.64676	1.06034	0.000267747	-1.71384
192094_at	scl-19 /// WBGene00013971	Protein SCL-19 /// locus:scl-19	NM_075253	0.586489	1.12677	0.624898	1.11318	0.947446	-1.01452	1.53895e-05	3.21421	5.43468e-11	11.2219	3.68652e-05	2.98207	4.97839e-06	3.54504	1.53295e-06	3.93391	0.882809	1.03278	0.702929	1.08714	0.482653	1.16692	0.589265	1.12576	0.463457	-1.17502	0.603633	1.12063	0.703274	1.08703	0.345199	-1.23176	0.801965	-1.05643
192323_at	hsp-12.6 /// WBGene00002013	Protein HSP-12.6 /// locus:hsp-12.6	NM_069267	0.000769949	2.31791	0.00360147	2.02306	0.0253745	1.68312	1.04071e-08	6.4125	1.04994e-07	5.10529	6.86078e-09	6.69213	1.19222e-05	3.32048	0.00980014	1.8454	0.00223348	2.11128	0.534912	-1.14739	0.00336973	2.0352	0.000137844	2.68821	0.000231702	2.57098	0.0065395	1.91616	3.03802e-05	3.06165	0.0002484	2.55565	0.0456459	1.58467
192200_at	mtrr-1	Protein MTRR-1	NM_063577 /// NM_182118	0.0416962	-1.26011	0.00809376	-1.36379	0.0475498	-1.25157	3.2779e-09	-2.64638	0.000267055	-1.58188	0.000197731	-1.60211	8.48637e-05	-1.66039	0.0144324	1.3276	0.0872106	1.21119	0.0338996	1.27347	1.40264e-11	-3.60471	4.3661e-08	-2.32545	2.23402e-06	-1.94103	7.08866e-06	-1.84574	0.0658142	1.23014	0.00836503	1.36173	0.000368639	1.56044
175224_at	Y67D8B.4	Protein Y67D8B.4	NM_001268318 /// NM_001268319	0.157865	1.13906	0.326076	1.09368	0.0515276	-1.20085	4.09838e-08	2.02188	6.73218e-07	1.81428	6.77602e-08	1.98181	0.00368305	1.33291	0.8087	1.0221	0.443939	1.072	6.04989e-07	-1.82157	0.000596339	1.42318	0.000143301	1.49644	0.0414302	1.21223	0.213569	1.12089	0.0547074	1.1977	0.43517	-1.07346	8.41052e-05	-1.5247
179418_at	WBGene00012398 /// Y6E2A.4	status:Partially_confirmed /// Protein Y6E2A.4	NM_074509	0.0684703	-1.64162	0.250837	-1.35766	9.72262e-06	-4.25941	1.93551e-06	5.04847	5.78523e-07	5.75172	2.74617e-08	8.12604	7.77148e-09	9.45509	0.17261	-1.4409	0.51862	1.18557	0.00420809	-2.27428	0.0842024	1.59695	0.0149642	1.97609	0.101081	1.55747	0.00274058	2.38096	0.287473	-1.32666	0.215175	-1.39208	0.000476337	-2.85686
186799_at	CELE_Y105C5B.15 /// WBGene00013654	Protein Y105C5B.15 /// status:Confirmed	NM_070503	0.011591	1.4403	0.0304863	1.35929	0.612601	1.07089	0.0186585	-1.40052	0.00595621	-1.49598	3.20375e-05	-1.97624	1.01851e-05	-2.10016	0.0346803	1.34839	0.781791	-1.0381	0.0187102	-1.40029	0.00180644	1.59726	0.00590311	1.49673	0.00463281	1.5171	2.55838e-06	2.26269	0.0341673	1.34965	0.0676495	1.29107	0.00463691	1.51703
191414_s_at	gst-33 /// WBGene00001781	Protein GST-33 /// locus:gst-33	NM_071567	0.105931	-1.7178	0.582436	-1.19662	0.236865	-1.47802	0.311449	-1.39514	0.747682	1.11049	0.219292	-1.50115	0.334093	-1.37363	0.751299	-1.10876	0.440266	-1.28754	0.255492	-1.45524	6.04922e-07	8.69136	5.70659e-07	8.76028	3.54956e-08	12.9271	1.59781e-06	7.63042	0.110849	-1.70428	0.505914	1.24296	0.118855	-1.68353
172191_x_at	CELE_C27C7.2 /// CELE_ZK1025.4	pseudo /// Protein ZK1025.4	NM_001047253 /// NM_001047254	0.00590489	-2.01843	0.000613314	-2.4992	6.0479e-07	-4.76361	0.000322478	-2.65124	4.53896e-05	-3.17204	7.56072e-05	-3.02724	4.77659e-05	-3.15724	0.000889001	-2.41493	0.000144271	-2.85364	1.04908e-07	-5.67277	0.603754	-1.13007	0.192244	-1.36607	0.207437	-1.35149	0.000605747	-2.50206	0.000795297	-2.43996	8.69176e-05	-2.9889	3.79384e-10	-10.547
174509_s_at	Y17G7B.10	Protein Y17G7B.10	NM_064164 /// NM_064165	1.16716e-05	1.45632	0.117118	1.11742	0.00110407	1.28802	3.97075e-09	1.84465	5.96281e-06	1.48337	4.94325e-08	1.7034	6.76648e-08	1.68723	0.0296381	1.1711	0.650334	1.03185	0.0245229	1.1781	2.83637e-06	1.51421	0.000119114	1.36779	3.51277e-06	1.50523	0.00912256	1.21376	0.000507423	1.3155	0.137031	1.11079	0.644333	1.03245
184508_s_at	CELE_W09G12.7 /// WBGene00021121	Protein W09G12.7 /// status:Confirmed	NM_067656	0.0036411	-2.0387	0.00280457	-2.08758	0.518784	-1.15578	0.134307	1.4086	1.13955e-07	5.16797	9.10119e-07	4.24849	7.39097e-07	4.33094	0.0137742	1.79961	0.109034	1.44479	0.000178932	2.66023	0.000139855	-2.71781	0.253559	-1.29514	0.15723	-1.38098	0.227994	1.31457	0.897109	1.02931	0.791934	-1.06075	3.18776e-05	3.0912
179649_s_at	C13B4.1	Protein C13B4.1	NM_001129113 /// NM_064604	0.710032	-1.03228	0.700917	-1.03337	0.874823	-1.01354	0.995496	-1.00048	0.485759	-1.06161	0.0321048	-1.21184	0.85339	-1.0159	0.291504	-1.09536	0.0137567	-1.25168	0.736577	-1.02916	2.79452e-06	1.67113	1.95772e-07	1.83593	7.50987e-09	2.07816	2.52503e-05	1.55096	0.467962	1.06426	0.0382692	1.20341	0.307381	-1.09206
176090_at	CELE_Y41D4B.15 /// WBGene00021517	Protein Y41D4B.15 /// status:Partially_confirmed	NM_067700	0.02661	-1.50676	0.047617	-1.43663	0.000414286	-2.03534	0.0288101	1.49721	1.06971e-09	5.29717	8.04013e-05	2.27644	2.91536e-09	4.8628	5.1075e-05	2.34811	0.746646	1.05835	0.0127079	1.59576	1.97531e-06	2.9444	1.99022e-07	3.48099	9.58754e-05	2.24926	2.99162e-09	4.85226	0.175003	-1.2745	0.00130296	-1.88062	0.235606	-1.23506
173704_s_at	W07B8.4 /// WBGene00021072	Protein W07B8.4 /// thiol protease	NM_070981	0.0439725	-1.8026	0.0130861	-2.10176	0.0561098	1.74417	0.000841045	2.87801	1.61616e-05	4.43431	0.000341065	3.17764	2.89266e-06	5.37241	0.576405	-1.16995	0.0289868	-1.90358	0.000272966	3.25586	0.0813651	-1.65564	0.119038	-1.56519	0.129806	-1.54457	0.363316	1.29281	0.066363	-1.70413	0.0229661	-1.96076	7.77696e-05	3.73325
178312_at	CELE_T27C5.8 /// WBGene00012081	Protein T27C5.8 /// status:Confirmed	NM_075006	0.0474144	-1.74533	0.0187277	-1.95826	0.01031	-2.09996	7.75718e-05	3.55046	5.08462e-11	19.8183	1.6874e-06	5.34264	0.223754	1.39493	0.000210291	3.19819	0.332833	-1.30137	1.68081e-06	-5.34494	0.371266	1.27487	0.00290609	2.41911	0.298489	1.32741	0.840555	1.0557	0.756434	1.08721	0.0261627	-1.88075	0.00188116	-2.53592
191783_at	CELE_F53C11.3 /// WBGene00009973	Protein F53C11.3 /// 2,4-dienoyl-CoA reductase	NM_074012	0.119314	-1.12441	0.0225116	-1.19367	0.516622	-1.04895	8.2887e-07	1.61255	2.68098e-05	1.45578	9.86937e-08	1.72269	1.37256e-08	1.83743	0.00585765	-1.2455	0.139441	-1.11735	0.265491	1.08628	4.30691e-05	1.43611	4.03612e-07	1.64839	6.49081e-07	1.62458	5.69749e-09	1.8932	0.779007	1.02081	0.466438	-1.05519	0.00435144	1.25676
192692_s_at	CELE_F54D5.12 /// WBGene00010055	Protein F54D5.12 /// yeast hyothetical YET1 like protein	NM_064064	0.834145	1.02246	0.178176	-1.15666	0.528894	-1.06934	3.79942e-06	-1.86807	4.38273e-05	-1.68613	0.00132508	-1.46399	2.79711e-05	-1.71781	0.246343	1.13279	0.358617	1.10319	0.874051	1.01695	2.45585e-10	-2.96523	3.55843e-08	-2.30186	3.47431e-07	-2.07322	1.9756e-08	-2.36732	0.0148343	1.31712	0.0542942	1.23654	0.14479	1.17134
176459_at	WBGene00022415 /// Y102A11A.5	status:Confirmed /// Protein Y102A11A.5	NM_075973	0.0324043	-1.59511	0.00244054	-2.0061	1.52479e-06	-3.6744	0.0286892	-1.6138	2.31541e-06	-3.54696	0.000276884	-2.39807	1.91633e-05	-2.9775	2.65941e-06	-3.50589	1.88888e-05	-2.98101	1.95605e-09	-6.77937	0.364242	-1.20945	0.306464	-1.23968	0.0121271	-1.74703	0.00365237	-1.93911	0.0249942	-1.63498	2.67322e-05	-2.89778	8.12276e-09	-5.89116
189402_s_at	pmp-5	Protein PMP-5	NM_001028960 /// NM_072288 /// NM_182335	0.207774	-1.53772	0.160241	-1.61876	0.662583	-1.15818	0.000323543	-4.02899	0.0113642	-2.48747	0.0219455	-2.25785	0.000102542	-4.68202	0.877101	1.05332	0.771908	1.10235	0.380333	-1.3459	2.41287e-09	-21.322	1.32014e-08	-16.3061	6.60104e-08	-12.7975	8.24262e-09	-17.5408	0.630194	-1.17597	0.931604	1.02925	0.885524	1.04955
189457_at	cyp-34A9	Protein CYP-34A9	NM_001047606 /// NM_001047607 /// NM_001047608	0.208115	-1.24534	0.23178	-1.23132	7.58013e-05	-2.24324	5.49377e-06	2.67742	1.80702e-07	3.40809	1.20972e-07	3.51032	2.84003e-09	4.70189	0.898412	1.02213	0.714597	1.06478	0.161843	-1.27738	7.45615e-05	2.24571	6.69937e-07	3.10047	3.41478e-05	2.36608	2.98869e-05	2.38732	0.548921	1.10862	0.367231	-1.16868	0.00018965	-2.11018
172184_x_at	clec-174 /// WBGene00021580	Protein CLEC-174 /// locus:clec-174	NM_068040	0.00874189	-2.04947	0.0540122	-1.66412	0.0233586	-1.83824	5.42283e-05	3.42299	8.50332e-09	8.69487	8.00638e-06	4.14327	0.000777828	2.62913	0.401618	1.23942	0.217544	-1.37482	0.00197629	-2.39328	1.97069e-07	6.09696	1.13147e-08	8.40812	9.32253e-09	8.60122	0.000217901	2.98326	0.128108	-1.48613	0.517353	-1.17961	2.12524e-05	-3.75685
172593_x_at	---	---	---	0.022433	1.72316	0.572286	1.13618	0.00703656	-1.92927	0.59881	1.12625	1.01704e-06	-4.25786	0.707397	1.08839	1.48463e-05	-3.33985	0.000117822	-2.78292	0.678797	1.09799	4.66103e-09	-7.25697	0.0334412	1.65387	0.605899	-1.12365	0.00481472	1.99902	0.0300414	-1.67242	0.73775	-1.07846	0.167735	1.37329	9.49319e-08	-5.33628
172375_x_at	nlp-29 /// WBGene00003767	Protein NLP-29 /// locus:nlp-29	NM_071708	0.0167492	1.2428	1.9296e-05	1.56569	0.00162761	-1.34997	5.86226e-06	1.63004	0.0998662	1.15567	0.107697	1.15172	5.35997e-08	1.92735	0.147365	-1.13492	0.243941	1.10625	0.129969	-1.14173	0.258433	1.1028	0.758346	1.02665	0.465397	-1.06471	0.239278	-1.10739	0.0973719	1.15699	0.00233239	1.33345	4.20741e-06	-1.64862
186605_s_at	Y17G7B.10	Protein Y17G7B.10	NM_064164 /// NM_064165	0.000108896	1.4289	0.224243	1.10115	0.0016205	1.31565	6.59132e-09	1.96164	2.38254e-06	1.60752	4.77531e-08	1.82854	3.90524e-08	1.84131	0.0521591	1.17095	0.738467	1.02643	0.0116148	1.23494	2.33471e-05	1.49751	0.000132237	1.4205	0.000281294	1.3883	0.0439042	1.17854	0.000617278	1.35541	0.791681	1.02084	0.656334	1.03541
183630_at	C29F9.3	Protein C29F9.3	NM_171055 /// NM_171056 /// NM_171857	3.16713e-05	-1.47255	0.0277673	-1.19424	1.29569e-05	-1.51269	0.441423	-1.06111	8.15975e-05	1.43151	0.00175382	-1.30566	0.00422812	1.27056	0.685659	1.03153	3.39577e-05	-1.46948	0.141757	-1.12201	0.000102754	1.42171	1.00224e-07	1.76333	0.0150945	1.21937	2.11302e-10	2.20544	0.0327911	-1.18727	0.000206722	-1.39242	0.742547	1.0255
181475_at	spp-20 /// WBGene00005005	Protein SPP-20 /// locus:spp-20	NM_072264	0.244514	-1.5576	0.171372	-1.68831	0.865146	1.06584	2.04931e-06	10.032	3.13984e-08	19.5386	1.01696e-05	7.8842	5.01163e-09	26.8049	0.553074	1.2504	0.0505455	-2.14824	0.00953159	2.84785	0.505651	1.28532	0.353972	1.42061	0.959796	-1.0191	0.00135608	3.84164	0.36489	-1.40926	0.0430215	-2.21146	0.00466561	3.18564
187178_s_at	gstk-2 /// WBGene00017054	Protein GSTK-2 /// locus:gstk-2	NM_068747	0.0185897	1.30207	0.760179	1.0328	0.804018	-1.02658	1.73736e-08	2.3744	4.15686e-07	2.05125	8.32174e-10	2.7661	4.32128e-07	2.04773	0.271485	1.12487	0.0895302	1.20319	0.108562	-1.19034	3.05642e-05	1.70811	0.000539576	1.51766	4.99122e-05	1.67389	0.0061215	1.36919	0.176067	1.15689	0.909302	1.01211	0.0263613	-1.2807
177375_at	M60.2 /// WBGene00019779	Protein M60.2 /// status:Confirmed	NM_076990	0.0929433	1.23734	0.589245	1.06888	0.296695	1.13864	0.000364269	1.65631	6.4933e-06	2.01076	4.23361e-06	2.05349	0.0010533	1.57355	0.0027114	1.50212	0.0295902	1.32519	0.524673	1.08174	7.19316e-09	2.87698	3.76775e-09	2.98677	1.91443e-08	2.72203	2.95446e-06	2.09036	0.0506674	1.28455	0.927148	1.01131	0.132431	-1.20873
184850_at	F35F10.6 /// WBGene00018056	Protein F35F10.6 /// status:Confirmed	NM_071509	0.413058	-1.11439	0.0732754	1.27578	0.118636	-1.23422	6.572e-07	-2.38333	5.70982e-10	-3.63391	1.09195e-06	-2.31855	4.35367e-06	-2.15377	0.000433612	-1.69914	0.0478693	1.31143	0.409459	-1.11534	1.85575e-06	-2.25343	7.77776e-05	-1.85529	0.0017435	-1.58089	0.0378706	-1.33075	0.514149	1.08992	0.000115044	1.81853	0.0228269	1.37201
183269_s_at	ugt-64 /// WBGene00015577	Protein UGT-64 /// locus:ugt-64	NM_071577	0.988822	-1.00166	0.0449966	-1.2803	0.361765	1.11474	1.70704e-08	-2.63092	2.10952e-09	-2.95387	6.4465e-06	-1.95583	2.99954e-08	-2.55306	0.324814	-1.12461	0.676039	1.05066	0.246899	1.14873	6.14553e-07	-2.18939	3.85659e-07	-2.24031	0.000103269	-1.71992	1.5606e-06	-2.09239	0.834699	-1.02495	0.961174	-1.00576	0.200069	1.16641
183876_at	irg-1 /// WBGene00015574	Protein IRG-1 /// locus:irg-1	NM_071582	0.252969	-1.31377	0.0262661	-1.73633	0.00242413	-2.2023	0.0154233	-1.83605	0.028795	1.71927	0.0125654	-1.87494	0.0265097	1.73462	0.000957845	2.40276	0.0215605	-1.77311	0.126426	1.44614	0.000535845	2.53547	1.35298e-05	3.55586	0.0454281	1.6351	7.96151e-11	12.8533	0.781605	1.0675	0.000278819	-2.69245	0.00151671	2.30186
172193_at	T12D8.5 /// WBGene00011733	Protein T12D8.5 /// status:Confirmed	NM_067414	0.328014	-1.14318	0.00670149	-1.48843	8.06054e-07	-2.4199	7.5299e-05	1.89408	1.23611e-06	2.36289	6.99039e-09	3.20728	3.16773e-10	3.93761	0.520816	1.09126	0.345495	1.13765	0.268275	-1.16403	0.253141	1.1699	0.00178386	1.60131	0.000295739	1.76233	7.15339e-07	2.43615	0.191616	1.19732	0.929427	1.01207	0.273408	-1.1621
191455_s_at	pgp-2 /// WBGene00003996	Protein PGP-2 /// locus:pgp-2	NM_059306	0.267473	-1.11612	0.00141333	-1.41769	0.150404	-1.1546	3.13973e-08	-2.16922	1.14814e-08	-2.26821	1.13128e-06	-1.86717	3.63817e-09	-2.39067	0.12348	-1.16705	0.0506779	-1.22028	0.0200897	-1.27248	0.00292844	-1.37774	0.000374572	-1.492	0.00503622	-1.3482	0.000157019	-1.54223	0.0618806	-1.20868	0.00245912	-1.38728	0.0139844	-1.29245
181550_at	CELE_R10D12.6 /// WBGene00011187	Protein R10D12.6 /// status:Predicted	NM_074060	0.42011	-1.27344	0.247704	-1.41782	0.00923217	-2.3032	2.55586e-05	4.61827	5.31135e-09	13.474	1.68122e-07	8.49449	0.124097	1.59937	0.00962565	2.29107	0.385853	1.29729	1.1956e-06	-6.65062	0.613941	1.16254	0.240016	1.42622	0.84617	1.05949	0.627045	-1.15609	0.900313	-1.03801	0.146713	-1.55573	0.000799454	-3.09551
182846_s_at	M01H9.3	Protein M01H9.3	NM_001028135 /// NM_001129318 /// NM_068174 /// NM_068175	0.00707113	1.32787	0.0386746	1.23448	0.019207	1.27345	4.52335e-09	2.35669	1.07468e-08	2.26585	1.76099e-08	2.21655	1.22995e-06	1.85527	0.0181096	1.27668	0.134009	1.16107	0.979487	1.0025	5.87269e-05	1.59736	3.4057e-05	1.63077	0.000649035	1.45823	0.00101288	1.43357	0.00423243	1.35564	0.226524	1.12696	0.17824	1.14287
173218_s_at	WBGene00020366	locus:acdh-10	---	2.64826e-05	-1.42118	6.82224e-05	-1.38561	9.5614e-05	-1.37318	5.56477e-05	1.39318	3.17804e-08	1.72084	6.72914e-09	1.80666	1.14512e-08	1.77637	0.0497495	-1.15057	0.33882	-1.06849	0.285544	-1.07696	0.00619998	1.22588	8.85449e-07	1.56037	4.33668e-07	1.59247	5.15868e-05	1.396	0.117469	-1.11653	0.351333	-1.06665	0.0109552	-1.20584
192777_at	nhr-18 /// WBGene00003617	Protein NHR-18 /// locus:nhr-18	NM_071207	0.0221557	1.22516	0.171099	1.12427	0.716922	1.03093	1.1424e-09	2.21412	1.40742e-07	1.83891	2.75684e-07	1.79517	2.51691e-08	1.95951	0.835908	1.01754	0.27565	-1.09704	0.28032	-1.09604	2.11903e-07	1.81208	3.91069e-05	1.51757	3.3106e-05	1.52589	2.41942e-06	1.66484	0.759519	1.02604	0.515794	-1.05629	0.519405	-1.05579
190819_s_at	acdh-7 /// WBGene00020812	Protein ACDH-7 /// locus:acdh-7	NM_078388	0.0184456	-1.26178	0.0123153	-1.28263	0.000443651	-1.45368	1.44059e-06	1.79358	3.87712e-07	1.88652	1.62027e-08	2.14612	2.17127e-09	2.34269	0.0593965	-1.19961	0.457387	-1.07193	0.255999	-1.11295	3.88823e-05	1.58762	9.33348e-06	1.6726	2.73671e-06	1.75064	7.83484e-06	1.68343	0.0615318	-1.19767	0.113256	-1.16319	0.00218565	-1.37095
177923_at	R13H4.5 /// WBGene00011263	Protein R13H4.5 /// status:Confirmed	NM_073585	0.000229047	-1.74601	0.000614137	-1.66066	0.00452635	-1.49669	6.05334e-05	1.8677	2.34477e-10	3.80743	3.15246e-09	3.21745	1.95415e-06	2.22953	0.240647	1.16756	0.77826	1.03735	0.0917364	-1.2538	0.00702532	1.4616	0.00011484	1.8081	0.0184967	1.38458	0.00457771	1.49579	0.0132059	-1.4114	0.00021159	-1.75303	0.00694789	-1.46248
173224_s_at	ins-11 /// WBGene00002094	Protein INS-11 /// locus:ins-11	NM_062670	0.0621166	-1.44642	0.00316336	-1.8565	0.000112935	-2.3844	0.000451427	2.15128	8.42392e-09	5.07215	5.90528e-07	3.55528	1.03234e-05	2.85047	0.0160532	1.63005	0.543279	-1.12335	0.00471848	-1.79953	0.687708	1.07977	0.0104666	1.68857	0.856883	-1.03498	0.999001	-1.00024	0.682752	1.08117	0.000733106	-2.07472	4.00485e-05	-2.57522
187382_at	F55C10.4 /// WBGene00010108	Protein F55C10.4 /// status:Partially_confirmed	NM_073486	0.00273439	-1.91072	6.05538e-06	-3.05924	5.89186e-09	-5.48298	1.45057e-05	-2.85855	1.93594e-06	-3.34708	0.000205608	-2.33373	0.0809242	-1.42372	0.000357417	-2.23727	8.44121e-05	-2.49758	2.62604e-05	-2.73085	0.0526718	-1.4847	0.0206807	-1.6165	0.0164847	-1.64861	0.0276765	-1.57539	0.000921021	-2.08034	1.60825e-06	-3.39697	3.11001e-09	-5.81791
184497_at	lys-8 /// WBGene00003097	Protein LYS-8 /// locus:lys-8	NM_062682	0.11236	-1.11685	0.0370666	-1.15955	2.97404e-06	-1.50084	0.62463	1.03379	0.0988517	1.12202	0.088259	1.12654	0.265174	-1.0795	0.673363	-1.02903	0.363415	-1.06409	6.27903e-08	-1.67491	0.0142362	1.19392	7.32335e-05	1.37754	0.0309178	1.16619	0.114636	-1.11603	0.631731	1.03309	0.0172586	-1.18712	2.56857e-10	-1.99979
175450_at	CELE_F56D5.6 /// WBGene00010150	Protein F56D5.6 /// status:Confirmed	NM_069257	2.58811e-06	-1.55224	0.00367799	-1.26048	0.000906199	-1.31294	0.000114331	1.39243	1.85242e-08	1.80935	6.09318e-06	1.51393	4.52684e-09	1.89727	0.0209504	-1.19456	0.0509314	-1.15931	0.610786	1.0378	0.0120245	1.21588	0.00279276	1.27077	0.395173	1.06427	6.6734e-05	1.4138	1.18387e-05	-1.48519	3.48865e-05	-1.44005	0.104297	-1.12914
193024_at	nnt-1 /// WBGene00003778	Protein NNT-1 /// locus:nnt-1	NM_076627	0.00184053	-1.76604	0.0018086	-1.76807	4.5269e-07	-3.03672	2.66498e-05	2.31854	1.35351e-05	2.42218	4.29561e-08	3.58685	4.76906e-09	4.23063	0.00356048	-1.69047	0.419198	-1.14288	0.00449343	-1.66423	0.00445911	1.66509	0.000689282	1.88252	0.0049983	1.65229	0.00029928	1.98613	0.0112761	-1.56206	0.00160772	-1.78177	6.29838e-06	-2.54586
177927_at	C29F3.3 /// WBGene00007804	Protein C29F3.3 /// status:Partially_confirmed	NM_074405	0.00521636	1.8027	0.406915	1.17573	0.000140173	-2.38007	0.16088	-1.31978	0.273729	-1.23963	0.000179643	-2.33597	0.0192159	-1.6183	0.00236051	1.91924	0.0433409	-1.50543	9.53281e-06	-2.91841	0.552711	-1.12241	0.498098	1.14102	0.00916799	-1.72208	0.0317493	-1.54859	0.000209901	2.30871	0.177906	-1.30496	2.08795e-06	-3.28377
183192_at	nhr-172 /// WBGene00016927	Protein NHR-172 /// locus:nhr-172	NM_072532	0.39776	1.1978	0.358791	1.21668	2.26304e-06	-3.64279	0.108151	1.41881	0.492276	1.15741	0.294297	-1.25202	0.961736	1.01021	0.912974	-1.02342	0.0835755	-1.46002	5.06756e-08	-5.11619	0.00489231	1.91506	0.00987357	1.7994	0.93659	1.017	0.958502	1.01108	0.578106	1.12546	0.0480195	-1.5477	2.37169e-09	-6.8997
193007_s_at	pgp-1 /// WBGene00003995	Protein PGP-1 /// locus:pgp-1	NM_070012	0.0130501	-2.17906	0.000567632	-3.16877	0.6022	-1.16583	1.21309e-07	-8.58618	2.18562e-08	-10.7219	2.70523e-06	-5.87185	7.15077e-06	-5.23729	0.00210434	-2.72108	0.0136302	-2.16704	0.252054	1.40623	6.09403e-07	-7.02471	6.0516e-07	-7.0307	0.000313707	-3.39186	1.17089e-06	-6.48988	0.0129627	-2.18092	0.156139	-1.53004	0.800438	-1.07707
178210_at	CELE_Y69H2.9 /// WBGene00013484	Protein Y69H2.9 /// status:Confirmed	NM_075249	0.0735405	-1.21503	0.0870341	-1.20407	0.000298498	-1.55219	0.000305633	1.55069	5.55838e-07	2.01884	0.000677197	1.50076	0.148086	-1.16829	0.513317	1.0715	0.0465456	-1.24413	5.59544e-10	-2.81204	0.564872	-1.06263	0.0886342	1.20287	0.386037	-1.09625	0.0318805	-1.26764	0.630625	1.052	0.0480306	-1.24215	4.15731e-06	-1.85164
179591_at	far-6 /// WBGene00001390	Protein FAR-6 /// locus:far-6	NM_070160	9.69417e-05	1.29107	0.165519	1.08145	0.000687287	1.23765	9.33969e-07	1.42993	1.01347e-07	1.50612	6.31024e-06	1.37001	6.09894e-06	1.37104	8.84627e-06	1.35987	0.522864	1.03614	0.00458586	1.18668	0.437726	1.04415	0.0721645	1.10846	0.0235372	1.14156	0.133622	1.08871	6.19015e-06	1.37059	0.00538424	1.18234	9.90778e-05	1.29047
178449_at	mltn-12	Protein MLTN-12	NM_001047465 /// NM_001047466	0.00678591	-2.13347	0.000179611	-3.1009	9.43944e-09	-8.91989	0.432416	-1.22661	0.170589	-1.43528	0.695123	1.10679	0.164596	-1.44297	0.00152412	-2.49641	0.00357962	-2.28411	2.49228e-09	-10.4933	0.386292	1.25323	0.52115	1.18123	0.540629	1.17208	0.389194	-1.25148	0.00390043	-2.26351	9.22945e-05	-3.3156	2.67718e-10	-13.9899
183771_at	nrf-5 /// WBGene00003812	Protein NRF-5 /// locus:nrf-5	NM_074023	0.000534104	1.18432	0.0527425	1.09013	0.000445921	1.18791	6.16407e-08	1.38555	4.46503e-08	1.39402	3.97353e-07	1.33892	1.13409e-06	1.31421	0.000371191	1.19156	0.230853	1.05344	0.00953025	1.12674	0.00594323	1.13635	0.000650126	1.18042	0.00246775	1.15396	0.00299608	1.1501	5.45021e-05	1.23026	0.0244567	1.10703	0.000216922	1.20228
175953_at	F41G4.8 /// WBGene00018311	Protein F41G4.8 /// status:Confirmed	NM_078320	0.849814	1.02531	0.00488642	1.49913	0.159672	1.20868	1.14064e-07	2.63863	5.84032e-09	3.14814	9.5147e-08	2.66615	1.51098e-07	2.59677	0.135863	1.2233	0.00403568	1.51476	0.19643	1.18951	0.00453087	1.5053	0.000215403	1.76559	0.00051738	1.68768	0.000761639	1.65422	0.170606	1.20261	0.000560147	1.68077	0.0398338	1.32826
193272_s_at	far-3 /// WBGene00001387	Protein FAR-3 /// locus:far-3	NM_073850	0.00157564	-2.26142	0.00208787	-2.20326	0.000857428	-2.39117	4.23538e-08	6.06032	7.66464e-06	3.6658	1.02365e-07	5.54104	7.64531e-05	2.97453	6.19164e-06	-3.73858	0.000787662	-2.40974	3.76756e-07	-4.87179	3.11338e-05	3.22587	0.000458703	2.53096	4.7121e-05	3.10723	7.24201e-05	2.98909	0.000108459	-2.88232	0.00139191	-2.28739	0.000370046	-2.5806
175532_at	Y19D10A.4	Hypothetical protein	NM_071256	0.672305	1.03969	0.355362	1.08944	0.0080663	1.3003	1.62756e-08	2.12678	4.05317e-09	2.25683	5.6782e-07	1.84542	1.69051e-05	1.6272	0.290358	1.10327	0.541916	-1.05785	0.955216	-1.00517	0.421358	1.07719	0.0082551	1.29913	0.377987	1.08507	0.165609	-1.1388	0.0201293	1.2539	0.316706	1.0974	0.527661	1.05998
189681_at	F45E10.2	Protein F45E10.2	NM_001027002 /// NM_001027003	0.0327429	1.85583	0.9118	-1.03102	0.101139	-1.5923	1.62592e-07	7.27905	6.53838e-07	6.19125	3.3417e-07	6.68967	1.89446e-09	12.7318	0.107332	1.57849	0.677223	-1.12185	0.733675	1.09848	1.15815e-06	5.80114	3.66638e-05	3.96625	0.000110387	3.52328	1.88201e-06	5.49239	0.391521	1.26884	0.0642848	-1.69758	0.0687946	-1.68181
181628_at	F39G3.4 /// WBGene00018209	Protein F39G3.4 /// status:Partially_confirmed	NM_071869	0.99655	1.00077	0.848734	-1.03459	0.642422	1.08648	0.000149612	2.21004	9.11427e-10	5.52115	1.18446e-07	3.69666	1.00163e-07	3.7448	2.53632e-05	2.50014	0.0118429	1.61674	0.00203292	1.84099	0.306622	1.20231	0.391469	1.16641	0.583482	1.103	0.0500182	1.43907	0.868373	-1.02999	0.502031	-1.12774	0.149411	1.30043
181414_at	F41C3.1 /// WBGene00018267	Protein F41C3.1 /// status:Partially_confirmed	NM_062449	0.826936	1.03284	0.000300423	-1.85368	0.00146958	-1.69043	1.26438e-06	2.55123	2.59519e-05	2.13434	6.0298e-06	2.32412	0.178913	1.22435	0.327548	-1.15732	5.93607e-05	-2.03481	8.33182e-09	-3.52241	8.95422e-05	1.98726	0.00181123	1.66973	0.00649477	1.54613	0.016774	1.45618	0.341776	-1.15233	3.96161e-06	-2.38255	6.83989e-06	-2.30694
173398_s_at	cnc-7 /// WBGene00010005	Protein CNC-7 /// locus:cnc-7	NM_075529	0.283217	1.45504	4.23771e-05	5.50482	0.967595	1.01412	1.79404e-05	6.1835	0.0154097	2.4379	0.00256319	3.15805	6.88579e-09	19.5567	0.116883	-1.74319	0.00583842	2.81143	0.00229291	3.20738	0.173684	-1.6145	0.175033	-1.61199	0.0175412	-2.39048	0.276278	-1.46319	0.281271	1.4573	0.00078152	3.71787	0.744948	1.11899
173395_s_at	dpy-18 /// WBGene00001077	Protein DPY-18 /// locus:dpy-18	NM_067063	0.00254268	-1.92079	0.0789552	1.42685	1.61257e-06	-3.39307	0.00886489	-1.73653	0.00413859	-1.84774	0.160549	-1.32384	0.0232513	-1.59938	0.00114966	-2.04381	0.00352409	1.87166	4.56223e-06	-3.1251	0.109915	-1.37935	0.325641	-1.21459	0.141208	-1.34281	0.109898	-1.37937	0.0121491	-1.69136	0.0600691	1.46568	1.61226e-06	-3.39312
192578_at	fat-7 /// WBGene00001399	Protein FAT-7 /// locus:fat-7	NM_072413	0.000900834	-2.88706	0.352988	-1.30366	0.0145349	2.09063	0.00432268	-2.41617	7.35108e-05	-3.80737	5.77066e-05	-3.91031	0.012902	-2.12145	1.47208e-05	-4.5494	0.0134933	-2.10983	0.00490165	2.38107	7.68953e-07	-6.36988	0.0001255	-3.58968	5.87787e-05	-3.90238	1.11598e-05	-4.69233	0.0949365	-1.62697	0.429837	1.2521	0.00105002	2.83805
173091_at	---	---	---	0.533077	1.05524	0.686724	-1.03532	0.843938	-1.01706	2.02453e-05	-1.56721	4.18899e-05	-1.52933	3.46281e-05	-1.53914	0.00806946	-1.27839	0.366643	1.08137	0.84651	-1.01678	0.0379263	1.20535	1.08868e-10	-2.50289	5.89168e-08	-1.92776	2.78446e-07	-1.81994	0.000125491	-1.47421	0.00111077	1.37006	0.00273316	1.32835	3.18808e-06	1.66931
181879_at	dmsr-4 /// WBGene00017038	Protein DMSR-4 /// status:Partially_confirmed	NM_061315	0.000251255	1.38719	0.0198364	1.20963	0.000405383	1.36739	2.75983e-08	1.84899	2.07905e-07	1.7274	4.98598e-08	1.81185	1.4067e-06	1.62443	0.00235736	1.29597	0.0353838	1.18532	0.0242176	1.20132	3.75001e-06	1.57545	2.10028e-05	1.49459	0.000213441	1.394	0.000353726	1.37301	0.00143329	1.316	0.381705	1.07031	0.0304504	1.1917
187475_at	CELE_ZK1073.1 /// WBGene00014213	Protein ZK1073.1 /// status:Confirmed	NM_078233	0.436402	1.06561	0.218635	1.10674	0.00295609	1.30414	5.79973e-10	2.21672	2.25199e-06	1.64091	4.42305e-07	1.73261	0.000191762	1.42349	0.00690394	-1.26773	0.083483	-1.15602	0.0369356	-1.19408	0.386627	-1.07336	0.17362	1.11916	0.119622	1.13833	0.777014	-1.02326	0.00518132	1.28007	0.000966616	1.35225	0.000672944	1.36799
191333_at	ttr-26 /// WBGene00013079	Protein TTR-26 /// locus:ttr-26	NM_075229	0.735143	-1.03833	0.00114846	1.50007	0.000281375	-1.59485	4.26244e-06	1.91433	2.85368e-05	1.76085	0.00736464	1.37951	1.58445e-05	1.80661	0.281083	-1.12883	0.485384	1.08098	7.36634e-05	-1.68994	6.45203e-06	1.87943	0.000296821	1.59116	0.686223	1.04596	0.100336	1.20661	0.0755705	-1.22644	0.113489	-1.19784	1.70686e-08	-2.48414
187073_at	CELE_Y57A10A.23 /// WBGene00013263	Protein Y57A10A.23 /// status:Confirmed	NM_064198	2.16741e-05	-2.45396	0.00209546	-1.80165	1.172e-07	-3.5482	9.98764e-05	-2.21397	0.000140431	-2.16391	0.000937007	-1.90396	7.84179e-05	-2.25022	3.03952e-05	-2.39848	0.0170179	-1.54937	9.43197e-08	-3.60629	0.00423126	-1.71521	0.0510244	-1.42007	0.0136919	-1.57499	0.000496114	-1.98783	0.000358904	-2.0317	0.00701357	-1.65436	1.70339e-08	-4.11215
180907_at	srd-27 /// WBGene00005105	Protein SRD-27 /// locus:srd-27	NM_074541	1.3239e-07	4.03748	1.9282e-05	2.73248	0.702762	1.07593	0.906296	-1.0228	0.771597	-1.05722	0.0318453	1.54023	0.761603	1.05988	1.981e-07	3.90604	6.13662e-08	4.30462	0.424773	1.16636	0.596084	1.10717	0.728373	1.06886	0.066164	1.44025	0.599843	1.10601	2.03309e-07	3.89777	6.38089e-07	3.55452	0.7068	1.07481
177693_at	R03G8.3 /// WBGene00010998	Protein R03G8.3 /// status:Partially_confirmed	NM_077773	0.000913006	1.69421	0.287986	-1.16357	0.0260587	-1.39191	0.562752	-1.08526	0.401811	1.12636	0.334631	1.14714	0.247327	-1.17976	2.37037e-05	2.071	0.632161	1.06994	0.0066509	-1.51311	2.08874e-05	2.08553	0.0448632	1.34322	0.832056	1.03034	0.0342996	-1.36737	0.537273	1.09118	2.39061e-06	-2.35521	6.11533e-10	-3.96932
173132_s_at	CELE_T06A1.1 /// WBGene00020277	Protein T06A1.1 /// status:Partially_confirmed	NM_071132	0.145263	-1.2191	0.00832482	-1.45996	3.34556e-05	-1.95281	9.27479e-05	-1.85224	0.675856	1.05728	0.00100175	-1.63688	0.00061709	-1.67892	0.00143105	1.60639	0.064699	-1.29021	0.000222954	-1.77008	0.0169086	1.40192	0.448355	1.10676	0.163674	-1.20814	0.0023195	-1.56565	0.00299813	-1.54422	4.08889e-07	-2.47276	6.63846e-11	-4.28624
182695_at	cpg-8	Protein CPG-8	NM_071863 /// NM_182355	2.97377e-06	1.41221	8.80368e-06	1.37734	4.15479e-05	1.32978	9.06703e-10	1.73725	1.69057e-05	1.35704	3.3868e-05	1.33591	2.35412e-06	1.41991	0.0979091	1.10314	0.323445	1.05915	0.15686	1.08687	6.23646e-09	1.64664	3.85699e-05	1.332	0.000666629	1.24943	1.23532e-06	1.44157	0.0282235	1.14237	0.446581	1.0451	0.0134946	1.16417
178233_at	CELE_F49H6.5 /// WBGene00009908	Protein F49H6.5 /// status:Partially_confirmed	NM_074910	0.743188	1.062	0.0421715	1.47628	0.262099	1.23174	1.24477e-09	5.63961	0.00153062	1.91321	1.29979e-07	3.8112	1.27316e-07	3.81744	8.62482e-06	-2.77564	0.989781	-1.00235	0.326466	-1.19938	2.00361e-05	2.61132	0.594049	1.103	0.00198081	1.8774	0.0331771	1.50705	0.000182843	-2.22926	0.745652	1.06136	0.0722439	-1.40673
180026_at	CELE_F07E5.7 /// WBGene00017212	Protein F07E5.7 /// status:Confirmed	NM_061770	0.439678	-1.18142	1.808e-05	-3.09794	2.13991e-07	-4.5643	0.00370962	-1.97774	0.124353	-1.40196	0.00144299	-2.14569	0.0218317	-1.68262	0.411395	1.19407	6.91514e-06	-3.36101	1.30229e-06	-3.8832	0.986537	1.00362	0.536156	-1.14244	0.41983	-1.19023	0.582503	-1.1255	0.165465	-1.35459	2.26038e-06	-3.70062	5.7568e-08	-5.15576
188412_at	CELE_C42D4.2 /// WBGene00016595	Protein C42D4.2 /// esterase	NM_068732	0.263458	-1.20792	0.11053	1.31436	0.845669	-1.03299	0.000160928	-2.08956	2.71896e-08	-3.78424	7.47185e-06	-2.55341	4.16565e-09	-4.37142	7.93697e-05	-2.18757	0.662621	1.07559	9.5789e-05	-2.16105	0.000602161	-1.91771	0.000141021	-2.10753	0.00612794	-1.64176	7.65352e-06	-2.54935	0.0988133	-1.32748	0.0157452	1.53529	0.066472	-1.37323
187245_s_at	CELE_ZK1320.3 /// WBGene00014253	Protein ZK1320.3 /// status:Confirmed	NM_063683	0.081333	-1.12033	0.383116	-1.05705	0.000298758	-1.30184	0.366598	1.05915	0.0149213	1.17795	0.108039	1.10988	0.000294003	-1.30236	0.907707	-1.00734	0.890346	-1.00874	1.70885e-09	-1.79576	0.121958	1.1053	0.00795824	1.19814	0.0268672	1.15864	0.00326614	-1.2263	0.602322	-1.03352	0.894667	-1.00839	3.03698e-09	-1.76457
188225_s_at	chk-2 /// WBGene00000499	Protein CHK-2 /// locus:chk-2	NM_001029100	0.466914	1.08007	0.238536	1.13421	1.66213e-05	1.74851	8.38152e-07	-1.98438	3.33847e-06	-1.87009	1.81721e-06	-1.91919	7.06905e-08	-2.2165	0.20306	1.14607	0.139253	1.17273	0.000245502	1.56539	3.08286e-06	-1.87642	0.00112366	-1.47015	0.000478259	-1.52309	8.50027e-07	-1.98316	0.00511292	1.37853	0.00373834	1.39733	6.3661e-05	1.65439
190306_s_at	WBGene00006954 /// wrt-8	locus:wrt-8 /// Protein WRT-8	NM_074404	0.00500362	-2.19934	9.68673e-05	-3.28803	1.92649e-06	-4.90244	0.835498	-1.055	0.757724	1.08283	0.207418	-1.3916	5.73722e-05	-3.46548	0.0168693	-1.92521	6.27896e-06	-4.33709	8.96423e-11	-16.1036	0.455103	-1.21366	0.223577	-1.37527	0.00500072	-2.19947	0.0174196	-1.91821	0.0015096	-2.4922	3.09461e-07	-5.95877	2.96795e-08	-7.74837
181412_at	K09F6.7 /// WBGene00019590	Protein K09F6.7 /// status:Partially_confirmed	NM_061826	2.47673e-07	-5.0732	0.862892	-1.04077	0.194708	1.3572	0.76155	1.07279	0.659991	-1.10736	0.25792	1.30383	0.63671	1.11574	4.44669e-08	-6.02682	0.50465	1.16775	0.145242	1.41153	0.621881	-1.12119	0.929321	1.02073	0.131573	-1.42963	0.368963	-1.23322	9.99869e-07	-4.43294	0.228385	-1.3271	0.367729	1.2339
181766_at	CELE_C27C7.2 /// CELE_ZK1025.4	pseudo /// Protein ZK1025.4	NM_001047253 /// NM_001047254	7.43709e-05	-2.41215	6.60352e-06	-2.88054	8.80105e-09	-4.87904	2.21857e-06	-3.12583	0.00117803	-1.97224	0.000203706	-2.24209	0.00400386	-1.79935	0.0320866	-1.52195	0.000625749	-2.06614	9.29075e-06	-2.80857	0.0980232	-1.374	0.181588	-1.28907	0.0231739	-1.56466	0.0695803	-1.41989	0.000179195	-2.26305	1.17708e-06	-3.28023	6.03197e-09	-5.04197
171831_x_at	WBGene00021883 /// Y54G2A.18	status:Confirmed /// Protein Y54G2A.18	NM_067866	0.0733577	1.10238	1.56002e-09	1.63277	0.152719	1.0799	0.440338	1.04169	0.862196	-1.00917	0.695984	1.0208	0.486337	-1.03749	0.370584	1.04864	3.46557e-09	1.60003	0.988266	-1.00077	0.0155123	1.14524	0.471995	-1.03877	0.0654027	-1.10572	0.00890647	1.15971	0.156273	-1.07916	5.59032e-05	1.28939	0.0986611	1.09354
191502_at	ugt-18 /// WBGene00013900	Protein UGT-18 /// locus:ugt-18	NM_073808	0.889502	1.03943	0.0783927	-1.65931	0.00525593	-2.32916	6.83047e-06	4.83151	4.13249e-07	6.64371	2.33488e-06	5.44722	9.12524e-06	4.67921	0.207032	1.4293	0.173406	-1.47176	0.00397337	-2.40497	4.46332e-07	6.58429	1.2657e-06	5.83886	6.61727e-07	6.29014	3.45965e-05	4.0437	0.769928	-1.08489	0.0564297	-1.7369	6.24364e-05	-3.79252
186706_at	K08D10.14 /// WBGene00219216	Protein K08D10.14 /// status:Confirmed	NM_001268328	0.586167	-1.07564	0.35295	-1.13333	8.78078e-05	1.86217	0.0447009	1.32298	0.370952	1.12803	0.00526718	1.50002	0.213402	1.18399	0.0914439	-1.26153	0.997419	1.00043	0.000739764	1.66653	0.000973386	-1.64264	0.0010154	-1.63898	0.0128894	-1.4262	0.823085	1.03032	0.597598	-1.07324	0.903861	1.01626	7.11212e-09	3.15161
193234_at	M05B5.4 /// WBGene00010872	Protein M05B5.4 /// phosphatidylcholine-sterol acyltransferase	NM_059632	0.031735	1.1594	0.161826	1.09812	0.159199	1.0988	7.6267e-09	1.75285	1.97728e-07	1.59404	1.72046e-07	1.60026	4.22372e-08	1.66575	0.422429	1.05435	0.969244	1.00253	0.511188	1.0442	0.00357128	1.23301	0.130396	1.1069	0.145242	1.10255	0.121358	1.10976	0.543095	1.04082	0.78107	-1.01839	0.865571	-1.01116
188391_at	bli-2 /// WBGene00000252	Protein BLI-2 /// locus:bli-2	NM_062703	0.00384405	-2.11208	0.000115681	-2.92773	1.90015e-06	-4.29658	0.000370617	-2.63052	6.67623e-06	-3.81319	2.25685e-05	-3.40356	0.000183845	-2.80577	7.10963e-05	-3.06166	7.16165e-06	-3.78812	9.74732e-07	-4.58284	0.329848	-1.26164	0.257074	-1.31165	0.00968356	-1.92862	0.00855492	-1.95271	0.00256289	-2.1958	1.24444e-06	-4.4755	2.48729e-08	-6.65003
177681_s_at	CELE_ZK896.5 /// WBGene00014136	Protein ZK896.5 /// status:Confirmed	NM_070052	0.882093	1.03023	0.203365	-1.29669	0.00161666	-2.02561	6.71778e-06	-3.1191	0.185231	-1.31127	4.92519e-05	-2.66479	2.13468e-05	-2.84567	0.000143892	2.45059	0.611002	-1.10782	0.00499439	-1.84804	0.0433433	1.52777	0.0580146	1.48516	0.0372256	1.54997	0.088743	1.42258	0.994055	1.0015	0.228752	-1.27812	0.000658272	-2.17539
190340_s_at	WBGene00006950 /// wrt-4	locus:wrt-4 /// Protein WRT-4	NM_078192	0.000308928	-2.48192	1.14389e-05	-3.2869	3.89733e-06	-3.60927	0.001088	-2.22841	0.000755174	-2.29954	1.48737e-05	-3.21341	3.04354e-05	-3.02223	0.000213434	-2.56115	1.89927e-07	-4.73978	1.34595e-07	-4.89499	0.0146567	-1.76451	0.00293616	-2.0435	0.000640056	-2.33238	0.00193165	-2.12008	5.48418e-05	-2.87434	4.88321e-07	-4.34472	4.98466e-07	-4.33659
187191_at	tbc-6 /// WBGene00015410	Protein TBC-6 /// locus:tbc-6	NM_001026738	0.00965961	1.31886	0.809416	1.02429	0.000718137	1.46467	7.40826e-09	2.34721	1.56601e-06	1.86247	2.49536e-09	2.47066	1.37442e-06	1.87237	0.648484	1.04649	0.451943	1.07817	0.126983	1.16837	6.78067e-07	1.92737	0.000239969	1.52845	1.34476e-05	1.70947	0.014566	1.29587	0.652659	1.04588	0.339275	-1.10073	0.877433	-1.01546
180453_at	F53A9.1 /// WBGene00018724	Protein F53A9.1 /// status:Confirmed	NM_077073	7.42857e-07	-1.80032	2.12563e-05	-1.59532	5.99643e-11	-2.68054	0.875472	-1.01415	7.57606e-06	1.65467	1.4104e-05	1.61858	9.95721e-07	1.7809	0.435765	-1.07284	0.750611	1.02893	0.000167723	-1.48416	0.697736	-1.03548	0.0340549	1.22066	0.00553073	1.3105	1.34591e-05	1.62126	0.000544053	-1.42434	0.0806411	-1.17562	2.07361e-05	-1.59672
183907_at	bah-1 /// WBGene00050875	Protein BAH-1 /// locus:bah-1	NM_060528	0.00293232	-2.30193	0.000129278	-3.14755	9.43438e-08	-6.63052	0.000645353	-2.68325	0.00157794	-2.45247	0.000108673	-3.2021	0.000287271	-2.90824	0.00692347	-2.10395	2.17918e-05	-3.75619	4.58576e-08	-7.1865	0.244127	-1.35078	0.343041	-1.27581	0.0188159	-1.886	0.1164	-1.50708	0.00507599	-2.17418	4.59201e-06	-4.39472	3.54918e-08	-7.39774
191652_at	cth-1 /// WBGene00009048	Protein CTH-1 /// locus:cth-1	NM_074652	0.967254	1.01132	0.694425	1.1139	0.749666	1.09151	6.5528e-06	-4.73957	2.43296e-06	-5.2856	4.05893e-06	-4.99502	6.74125e-06	-4.72492	0.721663	-1.10273	0.839984	1.05694	0.741147	1.09489	7.54623e-08	-7.88248	6.1155e-08	-8.08409	2.57663e-08	-8.98208	7.10234e-08	-7.93999	0.959263	-1.0141	0.933948	-1.02298	0.769797	1.0836
174957_s_at	oac-31 /// WBGene00018707	Protein OAC-31 /// locus:oac-31	NM_071040	0.000478805	-2.57485	0.0037634	-2.12019	0.0001868	-2.80855	5.94841e-05	3.12073	2.07071e-08	6.81221	2.51234e-09	8.59889	2.99847e-06	4.12709	0.487574	-1.17956	0.274286	1.29961	0.00369942	-2.1237	0.00139435	2.33055	0.000106652	2.95727	0.000995737	2.40533	1.23788e-06	4.49381	0.00590224	-2.02918	0.00520715	-2.05427	0.121449	-1.45655
192605_at	stdh-2 /// WBGene00008678	Protein STDH-2 /// locus:stdh-2	NM_074691	0.0914026	-1.40882	0.191161	-1.29975	0.350915	1.20373	8.68483e-05	-2.50423	0.000218134	-2.33361	0.00776103	-1.76171	6.29683e-06	-3.06795	0.175347	-1.31283	0.650148	1.09365	0.928787	-1.01776	0.00440571	1.84528	0.000431366	2.21455	2.6794e-05	2.74113	0.245802	1.26097	0.41883	-1.1739	0.499726	1.1429	0.326279	-1.2157
182554_at	CELE_ZK218.11 /// WBGene00013943	Protein ZK218.11 /// status:Partially_confirmed	NM_074935	5.91733e-09	7.22446	0.323869	1.25482	0.845469	1.0454	0.824827	-1.05172	0.242617	-1.30994	0.678266	-1.09926	0.631774	1.11561	4.92103e-08	5.80036	0.425294	1.20056	0.373825	1.22658	0.750303	1.07524	0.201485	-1.34444	0.49866	-1.16746	0.903338	1.02805	2.22517e-07	4.99754	0.998665	-1.00038	0.998297	-1.00049
186764_s_at	F16G10.11 /// WBGene00017526 /// WBGene00018535	Protein F16G10.11 /// status:Partially_confirmed /// status:Partially_confirmed	NM_061864	1.55322e-06	-2.15542	1.33609e-05	-1.93884	3.35163e-09	-3.00114	0.000165477	-1.71838	0.0136191	-1.38193	0.00237501	-1.51086	0.653474	-1.05678	0.000137923	-1.73339	0.000195622	-1.7047	3.71292e-05	-1.84566	2.85701e-09	-3.02941	4.63559e-06	-2.0416	0.000367888	-1.65397	0.00333931	-1.4855	0.0052111	-1.45259	0.643724	-1.05855	0.00402643	-1.47164
188687_s_at	ctl-2 /// WBGene00000831	Protein CTL-2 /// locus:ctl-2	NM_001027302	0.0073162	-1.25654	0.269383	-1.0921	0.00537917	-1.26928	1.7355e-06	1.63078	1.53697e-08	1.91363	3.20279e-08	1.86431	2.02802e-08	1.89473	0.388655	-1.07081	0.562849	1.04678	0.267649	-1.09246	0.0633668	1.16381	1.00568e-05	1.54271	3.83609e-05	1.48008	4.66838e-05	1.47118	0.499068	1.05494	0.0624049	1.1645	0.9586	-1.0041
193627_at	ahcy-1 /// WBGene00019322	Protein AHCY-1 /// locus:ahcy-1	NM_059554	0.00526882	-1.24806	0.0180007	-1.20126	0.374181	-1.06758	0.000138547	-1.38659	0.0112704	-1.21926	0.000721371	-1.32294	1.45145e-05	-1.47872	0.210137	-1.09745	0.071093	-1.14612	0.085042	-1.13851	9.65008e-11	-2.1901	2.37424e-06	-1.5588	3.85127e-06	-1.53676	4.72661e-08	-1.75872	0.114006	1.12574	0.0263628	1.18637	0.043422	1.16646
192731_at	CELE_T03F6.3 /// WBGene00011399	Protein T03F6.3 /// Glucosamine-6-phosphate isomerase	NM_067357	0.916962	-1.01482	0.886185	1.0204	0.0107566	1.47108	1.73233e-05	-2.10911	1.65589e-05	-2.1144	2.06053e-06	-2.3777	0.000120566	-1.89531	0.902885	-1.01736	0.48202	-1.10482	0.00170538	1.63702	0.0161866	-1.43481	0.0245777	-1.39767	0.0128262	-1.45546	0.0090457	1.48647	0.934929	1.01158	0.966623	1.00592	2.06835e-08	3.13751
175560_at	F59E11.7	Hypothetical protein	NM_072922 /// NM_182352	0.678668	-1.06766	0.00269804	1.68567	0.662043	-1.07153	1.62231e-08	3.65536	4.3928e-06	2.51058	9.34334e-06	2.39425	9.09855e-09	3.81179	0.00934599	-1.55449	0.531786	1.10411	0.863241	-1.02755	0.00016941	2.00213	0.00937765	1.55413	0.426159	1.1347	0.235203	1.20934	0.0522891	-1.37542	0.772325	-1.04674	0.00120111	-1.77398
189378_at	cyp-14A3 /// WBGene00010707	Protein CYP-14A3 /// locus:cyp-14A3	NM_077804	0.985316	-1.00458	0.572039	-1.15129	0.260731	1.32744	9.90009e-07	4.95519	1.50232e-07	6.03378	3.81568e-05	3.44822	3.24889e-09	9.28391	0.441716	1.21211	0.0517221	-1.65444	0.00110636	2.48705	0.00398468	2.1884	0.0276471	1.77995	0.70006	1.10062	0.0100652	1.98795	0.399019	-1.2351	0.00255151	-2.28914	0.453954	1.20585
181793_at	mlt-10 /// WBGene00015646	Protein MLT-10 /// locus:mlt-10	NM_061354	4.4948e-05	-2.78866	2.42085e-06	-3.55048	9.69091e-08	-4.70195	7.86453e-06	-3.21739	5.76456e-05	-2.73279	6.5894e-05	-2.70326	0.00212411	-2.03492	0.000335565	-2.36864	1.96872e-05	-2.98313	2.04482e-05	-2.97387	0.0257959	-1.63312	0.0304984	-1.60726	0.00860686	-1.80495	0.0168491	-1.69921	5.46917e-05	-2.7445	7.49955e-07	-3.92403	6.26906e-08	-4.89223
186226_at	W06A11.4 /// WBGene00021055	Protein W06A11.4 /// status:Partially_confirmed	NM_062314	3.26406e-07	2.65984	0.842725	-1.02853	5.09329e-07	2.59038	0.932009	-1.01216	0.24922	-1.18012	0.90749	-1.01661	0.134746	-1.24244	4.57206e-06	2.2813	0.818666	-1.03304	1.82879e-05	2.11027	0.941078	-1.01053	0.192894	-1.2067	0.447951	-1.11427	0.945096	1.00981	6.97382e-06	2.22745	0.378442	-1.13411	3.62286e-07	2.64333
189324_s_at	ile-1 /// WBGene00002070	Protein ILE-1 /// locus:ile-1	NM_060147	0.00419228	-1.13896	0.0142233	-1.11486	0.0023525	-1.15012	2.90554e-10	-1.52566	2.8007e-08	-1.39269	1.47868e-07	-1.35105	6.03813e-05	-1.22089	0.353419	-1.03969	0.757844	1.01291	0.0549269	1.08652	1.57588e-05	-1.24787	0.00119773	-1.16307	0.00177855	-1.15549	0.024416	-1.10382	0.159246	-1.06157	0.446685	-1.03233	0.679399	-1.01735
182696_s_at	cpg-8	Protein CPG-8	NM_071863 /// NM_182355	0.000249122	1.27413	0.0389351	1.13111	0.00830632	1.17613	2.05952e-08	1.58746	2.02192e-06	1.41966	8.44727e-07	1.44887	5.8227e-07	1.46167	0.0295038	1.13945	0.5775	1.03236	0.170571	1.08294	8.05117e-08	1.53359	0.000107786	1.29802	1.39646e-05	1.3585	8.01968e-07	1.45065	0.193291	1.07841	0.972497	1.00197	0.0708135	1.11252
173242_s_at	nlp-12 /// WBGene00003750	Protein NLP-12 /// locus:nlp-12	NM_058507	0.643282	-1.03914	0.515365	-1.05553	1.80457e-05	-1.54696	1.96404e-05	1.54271	5.37512e-05	1.49326	1.81896e-05	1.54656	0.00551196	1.28355	0.394476	-1.07355	0.534783	-1.0529	8.13648e-08	-1.85932	0.485257	1.05973	0.196143	1.11497	0.259915	1.09905	0.704782	1.03188	0.880644	1.0125	0.831401	-1.01777	7.98883e-06	-1.58872
184574_at	dmsr-6 /// WBGene00013222	Protein DMSR-6 /// status:Confirmed	NM_064603	0.784632	1.02114	0.233468	1.09695	0.595453	-1.04158	5.98903e-09	1.94229	3.14924e-07	1.69764	4.41401e-07	1.6793	3.11381e-08	1.83329	0.146159	-1.12042	0.490989	-1.05438	0.205621	-1.10351	3.48652e-07	1.69208	0.000265465	1.38169	0.0251265	1.19822	0.000624467	1.3468	0.0244871	-1.19929	0.00275576	-1.28735	0.00161684	-1.30861
171743_x_at	cpg-8	Protein CPG-8	NM_071863 /// NM_182355	0.000239134	1.27019	0.147389	1.08659	0.0231976	1.14399	2.94027e-08	1.56133	1.60122e-06	1.41902	3.34865e-06	1.39544	6.92623e-07	1.4467	0.0161096	1.15442	0.602477	-1.02971	0.303964	1.06	1.24449e-07	1.50678	5.35977e-05	1.31231	9.38549e-06	1.36362	1.56281e-06	1.41981	0.0811923	1.10625	0.764744	-1.01693	0.188598	1.07795
181230_at	WBGene00019327 /// zip-2	locus:zip-2 /// Protein ZIP-2	NM_064868	0.774399	-1.02048	0.208846	-1.09451	4.29425e-07	-1.61547	0.00174826	1.27919	0.00303605	1.25927	0.000225866	1.35402	6.86078e-06	1.49149	0.611722	-1.03662	0.636584	-1.03403	9.78139e-05	-1.38553	0.000124775	1.37629	1.12108e-05	1.4711	1.23399e-05	1.46716	1.86717e-08	1.77915	0.513764	1.04744	0.709422	-1.02672	0.00396086	-1.24967
173475_s_at	glb-1 /// WBGene00014030	Protein GLB-1 /// locus:glb-1	NM_066573	0.0865673	1.24544	0.525463	1.08236	8.58855e-05	1.78427	3.80769e-08	2.64371	1.46928e-06	2.17986	3.84635e-05	1.85498	0.00205699	1.52867	0.830591	1.02692	0.034589	-1.31675	0.801487	1.03172	2.27988e-09	3.10822	3.92264e-08	2.63938	3.35038e-06	2.09128	0.000634519	1.61971	0.652636	1.05758	0.0163534	-1.37319	0.55894	-1.07551
188270_at	ptr-16 /// WBGene00004230	Protein PTR-16 /// locus:ptr-16	NM_070987	0.000444723	-1.87888	4.42339e-07	-2.89113	8.29127e-08	-3.234	0.00354956	-1.65081	0.00110334	-1.7766	0.0221234	-1.4614	0.231804	-1.20954	0.000133559	-2.02205	2.93772e-06	-2.55941	1.00626e-05	-2.36953	0.089872	-1.31531	0.0115255	-1.52837	0.00095394	-1.79268	0.0122529	-1.52207	3.8024e-05	-2.18322	5.12334e-09	-3.94043	1.03779e-08	-3.74238
186012_s_at	F57H12.6 /// WBGene00019021	Protein F57H12.6 /// status:Confirmed	NM_068932	0.000467293	-2.88624	0.000460945	-2.89033	1.06589e-07	-7.05178	0.342486	-1.28867	0.0925432	-1.5822	0.42316	-1.23788	0.000609772	-2.80771	6.38171e-05	-3.54364	0.000679281	-2.7764	2.1367e-10	-15.3641	0.0500789	-1.71651	0.0909395	-1.58602	0.101752	-1.56145	0.00897195	-2.10573	0.00099956	-2.66683	0.00114474	-2.62924	1.86657e-08	-8.6508
191787_s_at	lec-7 /// WBGene00002270	Protein LEC-7 /// locus:lec-7	NM_077249	0.595622	-1.09471	0.163891	-1.27328	0.0348879	-1.45678	2.33649e-05	2.40969	2.90189e-08	3.86616	3.46441e-07	3.21951	7.31757e-10	5.19807	0.0323143	1.46562	0.777249	1.04931	0.0283325	1.48077	0.0134891	1.56623	0.000252807	2.05789	0.010602	1.59408	0.013709	1.56436	0.288732	1.20024	0.195602	-1.25103	0.0343662	-1.45852
177786_at	F44A6.5 /// WBGene00009677	Protein F44A6.5 /// status:Confirmed	NM_077316	0.0271187	-1.51379	0.00335771	-1.77442	0.00038676	-2.06716	0.00787171	-1.66656	0.277607	-1.21617	0.763775	1.05501	0.202598	-1.25957	0.577211	-1.10468	0.958923	-1.00921	0.0182663	-1.56234	3.20906e-08	-4.08765	3.27912e-07	-3.41594	1.58708e-05	-2.58056	1.86447e-07	-3.56482	0.194545	-1.26503	0.525449	-1.12021	0.00269606	-1.80276
177250_at	CELE_M162.5 /// WBGene00010931	Protein M162.5 /// status:Partially_confirmed	NM_075430	0.00126561	-2.04234	0.872946	-1.03212	0.00619083	-1.79848	4.95561e-07	3.77958	3.66227e-05	2.68501	6.06378e-06	3.08901	0.000949366	2.08879	1.51705e-05	-2.87492	0.244443	-1.26285	3.14081e-06	-3.25427	0.00589448	1.80575	0.466877	1.15558	0.374385	1.19367	0.958129	-1.01043	4.0139e-06	-3.19144	0.0319132	-1.56136	2.82942e-06	-3.28147
172764_x_at	his-12 /// his-16 /// his-19 /// his-21 /// his-3 /// his-30 /// his-33 /// his-43 /// his-47 /// his-51 /// his-53 /// his-57 /// his-61 /// his-65 /// his-68 /// his-7 /// WBGene00001877 /// WBGene00001881 /// WBGene00001886 /// WBGene00001890 /// WBGene00001893 /// WBGene00001895 /// WBGene00001904 /// WBGene00001907 /// WBGene00001917 /// WBGene00001921 /// WBGene00001925 /// WBGene00001927 /…	Protein HIS-12 /// Protein HIS-16 /// Protein HIS-19 /// Protein HIS-21 /// Prot	NM_060241 /// NM_064486 /// NM_064490 /// NM_064497 /// NM_068800 /// NM_069003	0.000152157	-1.69999	0.000148837	-1.70173	1.54432e-07	-2.36902	0.00157738	1.52362	2.83832e-05	1.83821	0.00406642	1.45562	5.34008e-06	1.98903	0.00783627	-1.40905	5.57393e-05	-1.78123	3.73871e-05	-1.8147	0.00878554	1.40095	0.00112456	1.54827	0.294899	1.13492	0.264054	1.14473	0.00129021	-1.53823	1.71955e-06	-2.10062	3.64481e-09	-2.89927
175253_s_at	CELE_C01B4.7 /// CELE_Y19D10A.4 /// WBGene00015271 /// WBGene00021219	Protein C01B4.7 /// Protein Y19D10A.4 /// status:Predicted /// status:Predicted	NM_071256 /// NM_071282	0.713581	1.03906	0.423937	1.08755	0.00626748	1.36218	6.65871e-08	2.20541	6.55911e-09	2.46029	1.6248e-06	1.91614	1.78384e-05	1.73399	0.1652	1.15915	0.58787	-1.05831	0.512459	1.07101	0.282251	1.12018	0.0161472	1.30601	0.355462	1.1021	0.185192	-1.15112	0.0753126	1.21144	0.51823	1.07	0.59979	1.05639
180908_s_at	srd-27 /// srd-28 /// WBGene00005105 /// WBGene00005106	Protein SRD-27 /// Protein SRD-28 /// locus:srd-27 /// locus:srd-28	NM_074372 /// NM_074541	4.28299e-07	6.14755	0.000133136	3.32805	0.9261	-1.02512	0.531318	1.18312	0.476205	1.21119	0.0210085	1.923	0.182199	1.43863	3.47643e-07	6.29342	1.3595e-06	5.4093	0.525117	1.18616	0.484287	1.20692	0.47188	1.2135	0.0816711	1.61787	0.832653	-1.05818	4.0804e-07	6.18106	8.12873e-06	4.46123	0.318938	-1.30923
173115_s_at	gss-1 /// WBGene00010941	Protein GSS-1 /// locus:gss-1	NM_063610	0.583392	-1.03061	0.204615	-1.07327	0.341884	1.05399	1.7829e-08	-1.56509	5.01767e-06	-1.37282	4.52464e-08	-1.52967	4.41426e-06	-1.37669	0.075024	1.1062	0.386634	-1.04898	0.00276582	1.19824	0.0249121	-1.13854	0.0259686	-1.13737	0.867235	1.00921	0.318923	-1.05675	0.596265	-1.02955	0.220648	1.07058	0.0276647	1.13557
179727_at	WBGene00012783 /// Y43C5A.3	status:Confirmed /// Protein Y43C5A.3	NM_069483	1.53201e-05	2.42849	0.0196623	1.50845	2.74265e-05	2.3379	3.46629e-10	5.33366	6.52131e-06	2.56892	1.16642e-07	3.38743	0.000585205	1.91736	0.350087	1.16967	0.796497	-1.04381	0.300997	-1.18986	9.9368e-08	3.42673	9.04124e-05	2.1639	2.20803e-05	2.37117	0.00474179	1.66838	0.0157018	1.53353	0.796601	1.04379	0.438693	1.13826
185780_at	haf-7 /// WBGene00001817	Protein HAF-7 /// locus:haf-7	NM_074244	0.701959	1.04024	0.841783	1.02077	0.991501	1.0011	0.188005	-1.14801	0.179277	1.15133	0.0382927	-1.25021	0.368343	-1.09789	0.00459401	1.37492	0.531167	-1.06687	0.657452	1.0468	0.000236155	1.55222	0.000475213	1.50924	0.532269	1.06668	3.36991e-10	2.82476	0.912087	1.01143	0.00193067	-1.42559	4.4828e-06	1.82181
176467_at	Y102A11A.2	Protein Y102A11A.2	NM_001029779 /// NM_001029780	0.0201299	-1.69298	0.00120375	-2.17382	2.85071e-06	-3.61248	0.0122436	-1.77362	4.48073e-06	-3.47477	0.00039668	-2.38632	3.35992e-05	-2.93088	7.73282e-06	-3.31677	3.44495e-05	-2.92476	1.18851e-08	-5.96956	0.17042	-1.34839	0.209919	-1.31322	0.0476541	-1.555	0.00975895	-1.81084	0.0264954	-1.64883	0.000219525	-2.50691	1.04628e-07	-4.85143
172711_x_at	F59F5.4 /// WBGene00010343	Protein F59F5.4 /// collagen	NM_077365	0.0816752	-1.46659	0.507244	1.15241	0.222101	-1.3023	7.25823e-09	6.22536	5.42806e-08	5.12674	7.12101e-07	4.05677	6.79331e-07	4.07368	0.0114406	-1.78087	0.186748	-1.33161	0.00327161	-1.99016	1.31601e-05	3.15721	1.78036e-05	3.07816	0.00385408	1.96206	9.93146e-05	2.668	0.0645183	-1.50426	0.126216	-1.39632	0.0511825	-1.54109
177801_at	clec-230 /// WBGene00007806	Protein CLEC-230 /// locus:clec-230	NM_074406	0.0309652	-1.83262	0.00107963	-2.66898	1.56991e-06	-5.30922	0.180484	-1.43984	0.175281	-1.44644	0.0657736	-1.66445	1.5414e-05	-4.15873	0.0298342	-1.84102	0.00027035	-3.08532	2.59288e-10	-15.3347	0.143885	-1.49073	0.142988	-1.49213	0.0026115	-2.42903	0.0262454	-1.87004	0.0307302	-1.83434	1.00879e-05	-4.34891	2.04798e-07	-6.66013
182667_at	srr-6 /// WBGene00005657	Protein SRR-6 /// locus:srr-6	NM_071945	0.226254	-1.60544	0.00925511	-2.94112	1.75228e-06	-10.9211	0.199334	1.65382	8.2614e-06	8.59069	4.93162e-06	9.2987	0.00214879	3.70743	0.00512137	3.23554	0.102053	1.9117	0.000356637	-4.87172	0.28923	-1.5115	0.953228	-1.02285	0.103097	-1.90773	0.843126	-1.07924	0.829702	-1.08641	0.00213133	-3.71212	1.56009e-05	-7.79784
188304_at	smd-1 /// WBGene00004875	Protein SMD-1 /// locus:smd-1	NM_061047	0.384765	-1.20781	0.095256	-1.4483	0.796663	-1.05714	2.77008e-07	-4.49323	1.36909e-08	-5.97502	1.66279e-06	-3.82755	1.7451e-08	-5.83415	0.0359843	-1.60613	0.334511	-1.23373	0.150536	-1.37262	5.05513e-07	-4.25488	2.31246e-05	-3.05203	0.000371145	-2.41718	4.35395e-06	-3.51975	0.507617	1.15425	0.369453	1.2154	0.535404	1.14352
189186_at	dhs-30 /// WBGene00000993	Protein DHS-30 /// locus:dhs-30	NM_078392	0.432419	-1.08137	0.874236	-1.0158	0.943891	-1.00699	1.43944e-07	2.05012	1.4857e-07	2.04737	1.61372e-08	2.25635	1.43089e-05	1.70109	0.424646	-1.08283	0.421211	1.08348	0.0597499	-1.21361	5.04725e-06	1.7722	3.31472e-08	2.18496	8.24538e-06	1.73822	4.44093e-05	1.62792	0.193234	1.14014	0.723765	-1.03566	0.35763	-1.09624
181184_at	str-168 /// WBGene00006212	Protein STR-168 /// locus:str-168	NM_068278	0.00358935	-1.92429	0.00817086	-1.79447	0.364046	-1.20638	3.8124e-08	-4.97766	1.17851e-06	-3.6879	2.32602e-05	-2.88769	1.18526e-07	-4.49542	0.0930791	-1.42568	0.844491	-1.04103	0.676259	-1.0895	7.76937e-09	-5.77332	1.23279e-05	-3.03941	2.99595e-05	-2.82959	2.44065e-06	-3.4704	0.949523	-1.01306	0.532582	1.13701	0.12611	1.379
176437_at	C30F12.3 /// WBGene00016262	Protein C30F12.3 /// status:Partially_confirmed	NM_059586	0.864357	-1.01758	0.649448	1.04756	0.078266	-1.20404	1.14831e-06	1.91704	3.15525e-08	2.24254	2.63808e-08	2.26097	4.8138e-07	1.98878	0.180058	1.14958	0.0469128	1.2355	0.153092	-1.16061	0.00504766	1.36559	0.0398518	1.24532	0.00406816	1.37801	0.0185112	1.29057	0.288304	-1.11586	0.587438	1.05709	0.0245604	-1.27403
189042_at	tkt-1 /// WBGene00008506	Protein TKT-1 /// locus:tkt-1	NM_069477	0.376557	1.03996	0.656236	1.0198	0.0376464	1.10043	6.887e-08	-1.39481	4.60644e-09	-1.47228	1.14793e-05	-1.27083	2.24483e-06	-1.30782	0.735438	-1.01498	0.0160241	1.11929	0.00117463	1.17363	1.04465e-05	-1.27292	1.25199e-05	-1.26892	0.00295598	-1.15472	0.000462915	-1.19267	0.340109	1.04324	0.0127572	1.12418	0.00112739	1.17447
191772_at	C02F5.7	Protein C02F5.7	NM_171210 /// NM_171211	0.308449	1.12301	0.58186	1.06421	0.664838	1.05012	1.11882e-08	2.5726	1.69277e-07	2.2459	1.06543e-07	2.29694	5.19341e-07	2.12914	0.860531	-1.02	0.65079	-1.05243	0.220359	-1.15061	3.2573e-07	2.17661	1.31395e-05	1.83741	2.43013e-05	1.78801	3.563e-05	1.75808	0.636271	-1.05485	0.239657	-1.14388	0.152746	-1.17897
172673_x_at	WBGene00006927 /// WBGene00006928	locus:vit-3 /// locus:vit-4	---	6.15933e-06	4.21511	0.000127867	3.12151	1.00789e-06	5.07131	0.00128305	-2.48562	4.68459e-06	-4.33306	7.11721e-07	-5.25863	1.76512e-07	-6.09843	0.0016887	2.41796	0.132465	1.47546	0.00772799	2.06698	0.00431212	-2.19733	0.000626215	-2.66961	0.000295573	-2.87488	0.0027617	-2.30033	4.36361e-05	3.46942	0.00192794	2.38584	1.5695e-06	4.84425
178103_at	R160.4 /// WBGene00020121	Protein R160.4 /// status:Partially_confirmed	NM_076351	0.198389	1.22581	0.00670732	1.5789	0.279865	1.18551	8.21421e-08	3.20813	3.02261e-07	2.94093	1.02339e-07	3.16078	5.23273e-07	2.83739	0.455971	1.12371	0.00842113	1.55559	0.76092	1.04851	5.47824e-06	2.44473	0.000227027	1.94801	1.1952e-05	2.32969	0.000455237	1.86749	0.879812	-1.0238	0.0138899	1.50461	0.525544	-1.10424
180818_at	2013-06-01	Protein JUN-1	NM_001027195 /// NM_001027196 /// NM_001027197 /// NM_001129171 /// NM_001136355	0.0139164	-1.25647	0.0028291	-1.33131	0.848645	1.01674	0.00431847	1.3115	3.68528e-10	2.39461	2.40308e-07	1.84316	0.000152108	1.47154	0.000220553	1.45316	0.535135	1.05564	0.13885	1.14081	0.543882	1.05441	6.83802e-05	1.51189	0.853624	-1.01618	0.0455666	1.19898	0.137888	1.14119	0.000381269	-1.42645	0.104715	1.15615
188943_s_at	dnj-29	Protein DNJ-29	NM_061062 /// NM_061063	0.0123609	-1.18485	0.303601	-1.06814	0.152713	-1.09703	2.61981e-08	-1.66015	7.50438e-06	-1.4279	1.77932e-06	-1.48123	0.000112273	-1.33507	0.765523	-1.01909	0.450335	1.04929	0.0570978	1.13351	2.977e-09	-1.76971	5.0756e-05	-1.36148	1.92182e-08	-1.67493	0.000258175	-1.30794	0.152606	1.09705	0.863816	-1.01093	0.00269617	1.23338
179659_at	arrd-13 /// WBGene00011054	Protein ARRD-13 /// locus:arrd-13	NM_064481	1.34815e-07	2.04435	0.189917	1.14012	0.0188337	1.27747	0.737117	-1.03356	0.281645	1.11301	0.836636	-1.02047	0.657266	1.04464	5.64317e-09	2.35174	0.151835	1.15475	0.0029537	1.37928	0.234276	-1.12593	0.29439	1.10983	0.635771	1.04774	0.389001	1.08903	9.84608e-10	2.55459	0.0055239	1.34498	0.000110094	1.56639
183949_at	F13H8.1	Protein F13H8.1	NM_001026910 /// NM_001026911	0.116645	1.14764	0.000279035	1.43279	0.032178	1.21216	3.66816e-06	1.6571	0.00046313	1.40877	0.00342811	1.31612	8.39226e-06	1.61093	0.773337	-1.02495	0.139658	1.13797	0.0641859	1.17839	1.03524e-08	2.05462	5.72292e-07	1.76827	0.00241188	1.33223	1.86167e-09	2.20236	0.884834	-1.01246	0.392882	-1.07639	0.00494637	1.29932
182849_at	CELE_Y37A1B.5	Protein Y37A1B.5	NM_001268848 /// NM_001268849	0.256328	-1.12977	0.00884506	-1.34852	0.142324	1.17255	0.000120891	1.61697	8.25491e-06	1.80773	2.56171e-06	1.89984	3.25919e-05	1.70698	0.921165	-1.01055	0.201549	-1.14773	0.0532241	1.23782	0.304169	-1.11648	0.600482	1.05727	0.697847	-1.04209	7.98455e-05	-1.64487	0.679728	1.04483	0.0382744	-1.25867	0.0396404	-1.25647
177846_at	E04D5.4	Protein E04D5.4	NM_001267317 /// NM_001267318	0.120988	-1.29577	0.774301	-1.04785	0.194778	1.23983	0.883715	1.02411	0.723867	-1.0593	0.0551735	-1.38382	0.149514	1.27122	0.045195	-1.40571	0.0217934	-1.48499	0.0132432	1.53899	3.0996e-08	3.63517	0.00029521	1.9769	1.32894e-05	2.4078	6.66229e-05	2.17251	1.56461e-05	-2.38269	0.00892059	-1.58199	0.0751565	-1.34959
182330_s_at	WBGene00012535 /// Y37A1A.2	status:Confirmed /// Protein Y37A1A.2	NM_070275	0.812919	1.0553	0.346355	1.24118	4.74842e-05	-3.04305	9.52679e-05	2.86112	0.000258705	2.61918	0.00869439	1.90147	0.000189862	2.69188	0.879289	-1.03513	0.400514	-1.2123	2.39161e-05	-3.23437	4.44816e-05	3.06074	8.44776e-05	2.8917	0.0194496	1.75662	0.0771904	1.51488	0.989506	-1.00299	0.1446	-1.40383	2.67849e-08	-6.14834
172002_x_at	lec-7	GaLECtin	NM_077249	0.820021	1.03669	0.356695	-1.15862	0.0780715	-1.33425	2.03905e-05	2.28756	3.55093e-08	3.4729	2.64131e-07	3.02518	3.23212e-09	4.13714	0.00795354	1.57388	0.406899	1.1414	0.0640377	1.35548	0.0288944	1.43928	0.0123983	1.52744	0.110338	1.2966	0.0113171	1.53696	0.547923	1.10019	0.121324	-1.28611	0.168036	-1.24945
184073_at	try-5 /// WBGene00006623	Protein TRY-5 /// locus:try-5	NM_073020	0.0132146	-1.43559	0.00928468	-1.46556	0.00019877	-1.80836	0.00048349	1.72475	2.49372e-09	3.46153	1.41099e-06	2.3621	9.10248e-07	2.42088	0.0205648	1.39801	0.620565	-1.07012	0.0729927	-1.28836	0.945073	-1.00945	0.16977	1.21078	0.848137	1.0265	0.0339327	1.35519	0.245365	-1.17458	0.0169692	-1.41436	0.0498532	-1.3219
182510_at	CELE_T07G12.3 /// WBGene00011594	Protein T07G12.3 /// status:Partially_confirmed	NM_069544	0.000664842	-2.10762	3.00628e-06	-3.17223	5.36199e-09	-5.38166	0.0123121	-1.67602	0.00476359	-1.81027	0.013044	-1.66798	0.629133	-1.09783	0.000239075	-2.27644	3.1982e-06	-3.15701	7.87277e-07	-3.52509	0.235153	-1.26154	0.341147	-1.20356	0.0716701	-1.43265	0.209549	-1.2789	0.00123407	-2.01077	6.00011e-07	-3.60252	4.61348e-09	-5.45571
173090_s_at	clec-65 /// WBGene00009396	Protein CLEC-65 /// locus:clec-65	NM_064344	0.347496	-1.10616	0.747727	-1.03485	1.33156e-05	-1.77532	0.0413545	1.25479	0.0145084	1.31974	0.129788	1.17961	0.957043	-1.00575	0.636329	-1.05172	0.370734	-1.10081	6.72598e-08	-2.24046	0.010207	1.3412	0.00174586	1.4489	0.00394656	1.39899	0.815253	-1.02519	0.82418	-1.02393	0.940608	1.00796	1.1183e-08	-2.44103
181681_at	spp-13 /// WBGene00004998	Protein SPP-13 /// locus:spp-13	NM_077027	0.00172774	-1.82042	1.13515e-05	-2.55238	9.83854e-08	-3.57231	0.12935	-1.30586	0.00686536	-1.65279	0.0166533	-1.54856	0.112574	-1.32292	5.18743e-05	-2.30406	9.66104e-07	-3.02676	8.26898e-08	-3.61899	0.0766803	-1.3693	0.322184	-1.18737	0.0232671	-1.50953	0.00272594	-1.76405	0.0128883	-1.57855	2.73925e-06	-2.81376	3.80989e-09	-4.60215
192678_s_at	lev-1	Protein LEV-1	NM_001268775 /// NM_001268776	0.00403452	-1.37385	0.00674272	-1.34471	0.0422342	-1.23902	6.23162e-06	-1.77701	6.74435e-08	-2.14939	9.49602e-05	-1.59513	1.20284e-05	-1.73081	3.35851e-05	-1.66174	0.0717286	-1.20707	0.0720409	-1.20681	5.07407e-07	-1.9701	1.67102e-07	-2.06576	2.50306e-05	-1.68116	5.25511e-05	-1.63267	0.00125571	-1.44056	0.181145	-1.14749	0.793413	-1.02681
192748_s_at	nhr-245 /// nhr-73 /// WBGene00003663 /// WBGene00014189	Protein NHR-245 /// Protein NHR-73 /// locus:nhr-73 /// locus:nhr-245	NM_060520 /// NM_060531	0.0719362	-1.56286	0.00777088	-1.99169	3.32396e-06	-4.1599	0.252983	-1.32023	0.105847	-1.48969	0.0500138	-1.63149	0.000231601	-2.78886	0.0249583	-1.76345	0.000877886	-2.46124	2.63388e-09	-8.78736	0.286528	1.29503	0.547563	1.15569	0.726144	1.08769	0.0614981	-1.59246	0.0265971	-1.7513	0.00129971	-2.37136	3.24636e-09	-8.5789
183652_at	far-7	Protein FAR-7	NM_061307 /// NM_182191	0.0581781	1.38284	0.273028	1.20056	0.882743	-1.02459	6.33034e-09	4.15582	5.33192e-06	2.5807	3.66959e-08	3.64158	0.000575695	1.90796	0.359197	-1.16453	0.758381	1.052	5.00428e-05	-2.2317	5.73177e-06	2.56845	1.59376e-05	2.40263	4.7596e-05	2.2389	0.000698461	1.88428	0.127258	1.29356	0.782587	1.04652	0.0514241	-1.39661
184310_at	K11H12.3 /// WBGene00019659	Protein K11H12.3 /// status:Partially_confirmed	NM_067567	0.00753482	1.98541	0.000370011	2.64577	0.337836	-1.25843	0.0428405	1.65313	7.41812e-05	3.06959	0.0367596	1.68172	0.352521	-1.24962	1.03741e-05	3.68657	0.000307496	2.69154	0.000447248	-2.59964	5.25672e-05	3.169	0.000789319	2.46565	0.0117708	1.898	9.79045e-08	5.82295	0.0766337	1.54475	0.0618753	1.58462	0.120359	1.46013
177680_at	CELE_ZK896.5 /// WBGene00014136	Protein ZK896.5 /// status:Confirmed	NM_070052	0.721545	1.07208	0.274224	-1.24105	0.0017804	-1.97025	1.4005e-05	-2.85257	0.220597	-1.27473	0.000168097	-2.36053	0.000238716	-2.29852	0.00013578	2.39907	0.891422	-1.02698	0.0247864	-1.58757	0.0287475	1.56682	0.0170676	1.63995	0.0552147	1.4754	0.0611935	1.46094	0.556098	1.12212	0.165478	-1.31795	0.000719764	-2.11304
184624_s_at	CELE_C25H3.10	Protein C25H3.10	NM_001026810 /// NM_001026811	0.00112561	1.51188	0.0308709	1.29223	0.00130876	1.50171	4.42401e-09	2.70814	1.02209e-06	2.06674	1.67853e-07	2.2515	6.03282e-07	2.1183	0.212786	1.15381	0.527266	1.07434	0.162784	1.17463	3.10829e-07	2.18584	0.000244953	1.61749	0.000201355	1.63149	0.00844656	1.37812	0.325375	1.11877	0.749223	-1.0368	0.629153	-1.0562
172266_x_at	CELE_C01B9.1	Protein C01B9.1	NM_001129103 /// NM_001129104	0.00469922	-1.56884	0.000297638	-1.84156	0.103959	-1.27664	3.50902e-08	-3.15551	1.80793e-07	-2.84236	6.64154e-05	-2.00543	1.57318e-07	-2.86719	0.0248822	-1.41315	0.287115	-1.17037	0.314638	-1.16	0.000443804	-1.8001	1.74224e-05	-2.16474	0.000422054	-1.80527	0.000205046	-1.88101	0.000194523	-1.88665	0.00028301	-1.84685	0.057593	-1.33402
184052_s_at	aco-2	Protein ACO-2	NM_066337 /// NM_171200 /// NM_171885	0.193294	1.07858	0.0156313	1.15842	0.968095	1.00229	2.82242e-08	1.57613	1.61393e-06	1.42814	1.31078e-07	1.51652	6.3867e-08	1.54384	0.68816	-1.02322	0.0668341	1.11461	0.747431	-1.01858	0.000126997	1.29399	9.13303e-05	1.3035	0.152881	1.08701	0.00961403	1.17237	0.155079	1.0865	0.634074	-1.02762	0.10089	-1.10122
180813_s_at	CELE_C01B4.7 /// CELE_Y19D10A.4 /// WBGene00015271 /// WBGene00021219	Protein C01B4.7 /// Protein Y19D10A.4 /// status:Predicted /// status:Predicted	NM_071256 /// NM_071282	0.283005	1.12353	0.2212	1.14249	0.0144086	1.32285	3.80631e-07	2.08106	2.59629e-08	2.35813	9.17188e-07	2.00099	8.24518e-06	1.81941	0.0320107	1.27312	0.384368	1.09854	0.183029	1.15653	0.10659	1.19462	0.126884	1.18261	0.834267	-1.02269	0.399629	-1.09522	0.325897	1.11224	0.53326	-1.06935	0.918191	1.01107
AFFX-Ce_catalase_3_s_at	---	---	---	0.0981613	-1.1388	0.894992	1.01013	0.00217215	-1.29606	1.81947e-06	1.60413	9.36957e-07	1.63775	3.70079e-07	1.68681	1.49335e-08	1.87777	0.161075	-1.11542	0.432238	1.06219	0.190213	-1.10719	0.0109439	1.23161	0.00246958	1.29096	3.01003e-05	1.473	0.000129625	1.41038	0.283244	-1.08644	0.0195264	1.20811	0.114279	-1.13178
187304_s_at	tag-253	Protein TAG-253	NM_171486 /// NM_171487	0.140612	-1.12464	0.202214	-1.10635	0.718146	-1.02855	1.18746e-07	1.77057	8.91835e-08	1.78778	3.73548e-08	1.84192	2.95864e-07	1.71758	0.174777	-1.11382	0.432328	-1.0635	0.455002	-1.06029	7.07782e-05	1.44665	1.69474e-06	1.62341	0.000991318	1.33506	0.000193808	1.40316	0.977558	-1.00219	0.0271795	-1.19883	0.453925	-1.06044
178539_at	trpa-2 /// WBGene00010873	Protein TRPA-2 /// locus:trpa-2	NM_059630	0.0805956	-1.19861	0.0768034	-1.20157	0.00414426	1.3698	0.0452721	1.23337	7.19333e-09	2.36843	0.0415106	1.23849	4.15878e-05	1.643	7.9213e-05	1.6021	0.0832581	-1.1966	2.96781e-06	1.82473	0.0636954	1.21296	0.0441747	1.23482	0.718361	-1.03691	0.80375	1.02527	0.113139	-1.17739	0.000353109	-1.51124	0.153027	1.15783
184014_s_at	F07B7.1 /// W09B7.1 /// WBGene00017185 /// WBGene00021106	Protein F07B7.1 /// Protein W09B7.1 /// status:Predicted /// status:Predicted	NM_072870 /// NM_072884	0.00634547	-1.28682	0.000469862	-1.40651	0.000484937	1.40503	0.182608	1.12269	0.50473	-1.05877	0.599986	1.04583	0.0178736	-1.23911	3.75306e-05	-1.52961	5.54591e-05	-1.50988	0.90717	1.00999	0.0513889	1.18875	0.0403608	-1.20051	0.769548	1.0253	0.735296	-1.02926	1.89584e-07	-1.83644	5.58933e-06	-1.63074	0.113988	1.14834
178772_at	F36F2.1	Protein F36F2.1	NM_001136300 /// NM_060025	0.000316229	1.54293	0.762906	1.032	0.275955	-1.12196	0.00406454	1.38803	9.27287e-05	1.62172	0.0531825	1.23357	0.0313746	1.26613	6.9965e-06	1.8027	0.41042	-1.09032	0.0563265	-1.22997	0.0591864	1.22686	0.0901105	1.19996	0.0451608	-1.24376	0.211389	-1.14172	0.000544741	1.50911	0.000896483	-1.4786	0.000201145	-1.57156
176672_at	W08G11.1 /// WBGene00012346	Protein W08G11.1 /// status:Partially_confirmed	NM_074731	0.000110295	-2.70872	2.9346e-06	-3.70029	7.17318e-08	-5.19557	0.00914714	-1.84425	0.0406448	-1.59543	0.00371842	-2.00111	0.0266622	-1.66493	0.000606124	-2.34327	1.16979e-06	-4.01501	2.12531e-07	-4.6904	0.228717	-1.30559	0.67009	-1.09758	0.0149736	-1.76091	0.084147	-1.47548	0.000846183	-2.27717	1.09558e-07	-4.99078	2.03463e-08	-5.87165
189771_at	rab-11.2	Protein RAB-11.2	NM_001264762 /// NR_050594	0.990193	-1.00319	0.714398	1.0995	0.00523622	2.19616	0.00139459	2.52258	1.6575e-05	3.95134	0.135127	1.48599	1.36815e-06	5.1179	0.0947506	1.56141	0.102892	-1.54395	5.14328e-06	4.45565	1.15115e-05	4.10121	0.0724852	1.61807	0.155078	1.45651	1.53019e-06	5.05766	0.00129091	-2.5427	0.00120403	-2.56095	0.000696157	2.70833
193111_s_at	sur-5 /// WBGene00006351	Protein SUR-5 /// locus:sur-5	NM_076828	0.22865	1.20239	0.173298	1.23292	0.00187823	1.68376	7.91594e-06	-2.32654	1.7573e-07	-2.94577	2.55525e-07	-2.87579	4.27553e-09	-3.78959	0.732103	-1.05303	0.986476	-1.00256	0.826016	1.03371	0.00015609	-1.95095	2.74668e-05	-2.16068	2.93795e-05	-2.15211	1.05102e-06	-2.63086	0.586739	1.08568	0.463106	1.11768	0.14972	1.24862
175710_s_at	lec-8 /// WBGene00002271	Protein LEC-8 /// locus:lec-8	NM_077248	0.00630396	-1.27699	0.0773493	-1.16269	0.00175592	1.33306	0.120251	1.14064	3.03992e-06	1.63868	0.148783	1.12959	0.00133312	1.34519	0.162216	1.12501	0.0611339	-1.17407	1.07002e-05	1.57211	0.143997	1.13131	0.31018	1.08837	0.755584	1.02605	0.0080251	1.26637	0.00199878	-1.32736	0.00562914	-1.28196	5.35442e-05	1.49221
183700_s_at	CELE_F35E8.10 /// CELE_F35E8.13 /// WBGene00009423 /// WBGene00009424	Protein F35E8.10 /// Protein F35E8.13 /// status:Partially_confirmed /// status:	NM_074584 /// NM_074587	0.00250864	2.26412	0.0083656	2.00532	0.0062015	-2.06787	0.935642	-1.01996	0.230074	-1.34744	0.179849	1.39729	0.300241	-1.29225	0.0357499	1.71385	0.000224448	2.85793	0.000557771	-2.61992	0.148738	1.43516	0.684579	1.1047	0.265249	1.31814	0.0387655	-1.69801	0.0308484	1.74278	0.0187054	1.84181	6.58327e-07	-5.03923
180727_at	CELE_F49F1.5 /// WBGene00018645	Protein F49F1.5 /// status:Confirmed	NM_068085	0.00289794	-1.53683	0.0492268	-1.30795	0.00791392	-1.45566	6.14704e-05	1.87388	2.54713e-06	2.20994	0.000276294	1.7357	0.0171314	1.39369	0.0521834	-1.30313	0.0136252	-1.41208	2.62636e-05	-1.9572	0.0969237	-1.25093	0.310704	-1.14364	0.537122	-1.08453	0.000488217	-1.68591	0.0148773	-1.40502	0.341654	-1.13397	2.50804e-05	-1.96183
177059_at	clec-72 /// WBGene00021583	Protein CLEC-72 /// locus:clec-72	NM_068041	0.00744797	-1.84623	0.501261	-1.154	0.0103385	-1.79269	5.08208e-07	4.15316	7.06625e-06	3.30944	0.000360615	2.38816	0.0185799	1.69846	0.000519722	-2.31692	0.00286386	-2.00689	2.77285e-07	-4.38356	6.457e-07	4.06628	1.29385e-05	3.14547	1.90202e-05	3.04588	0.00302888	1.99725	0.000363286	-2.3867	0.0503805	-1.54061	2.23699e-06	-3.6498
192122_s_at	hmit-1.2 /// WBGene00013074	Protein HMIT-1.2 /// locus:hmit-1.2	NM_075223	0.00330845	-2.00469	0.119719	1.41066	0.660964	-1.09933	0.0016767	2.12648	0.231212	1.29946	0.000650664	2.30517	0.014406	1.75515	9.86745e-06	-3.28055	0.0578879	1.5292	0.191499	-1.33191	5.40222e-05	-2.8411	0.193528	-1.33011	0.00892189	-1.8347	0.00719925	-1.87079	0.768645	1.0655	0.00122507	2.18447	0.142755	1.38145
176025_at	D2007.1 /// WBGene00017041	Protein D2007.1 /// status:Partially_confirmed	NM_066380	0.246946	-1.1597	0.0549955	-1.28639	1.97743e-07	-2.4539	0.76566	1.03835	0.00303591	1.50922	0.151825	1.20298	0.0873616	1.24921	0.0830684	1.25332	0.410069	-1.11035	6.99088e-06	-2.0397	0.0187243	1.37003	0.00512087	1.46902	0.00626346	1.45362	0.196221	1.18054	0.535981	-1.08155	0.135962	-1.21242	1.36702e-08	-2.84779
188217_at	ptr-22 /// WBGene00004236	Protein PTR-22 /// locus:ptr-22	NM_001269905 /// NM_001269906	0.554942	1.12803	0.185356	-1.31568	0.130714	-1.37005	6.27838e-06	3.18183	1.32947e-05	2.99507	0.000333896	2.31884	1.21582e-07	4.43331	0.768183	1.06182	0.00721996	-1.80534	0.933999	1.01698	0.778383	1.05894	0.523066	1.13929	0.240429	-1.27405	0.106157	-1.40185	0.345514	1.21362	0.00879767	-1.77503	0.00171774	-2.0338
189178_at	CELE_F44G3.2 /// WBGene00009706	Protein F44G3.2 /// arginine kinase	NM_074653	0.908985	1.04187	0.592966	1.21208	0.525692	1.25687	3.06661e-05	-6.15796	8.81611e-05	-5.31202	0.000109251	-5.15536	0.00473976	-3.0195	0.599772	1.20778	0.30764	1.44781	0.0139769	2.56326	7.14237e-08	-15.0369	5.14363e-08	-15.8358	6.23172e-08	-15.363	4.13053e-07	-11.4828	0.97609	-1.01081	0.634629	1.18636	0.173263	1.64589
192454_s_at	ifd-2 /// WBGene00002058	Protein IFD-2 /// locus:ifd-2	NM_075759	0.00251908	-1.52975	0.000503054	-1.65936	0.258447	-1.15706	0.000290121	-1.70541	1.68912e-06	2.20861	0.0407214	1.31338	0.00793315	1.4405	2.17278e-07	2.46223	0.0255929	1.34983	3.63173e-06	2.12317	0.00327878	-1.50909	0.0200357	-1.36887	0.000144921	-1.76511	0.0910247	1.24845	0.0157324	-1.3876	2.14512e-05	-1.94087	0.000734377	1.62829
182910_at	WBGene00012443 /// Y15E3A.4	status:Confirmed /// Protein Y15E3A.4	NM_078138	0.376895	1.10201	0.563067	1.06532	0.200854	1.15247	1.32536e-07	2.21331	3.66968e-07	2.11113	2.51225e-06	1.93629	1.20946e-07	2.22285	0.648053	1.05114	0.520025	-1.07298	0.187991	1.15744	0.126521	1.18624	0.00889116	1.35964	0.0486417	1.25123	0.265128	-1.13101	0.0405721	1.2631	0.290534	1.12368	0.171746	-1.16415
172240_x_at	cnc-7 /// WBGene00010005	Protein CNC-7 /// locus:cnc-7	NM_075529	0.358471	1.36649	0.000107596	4.67709	0.864763	-1.05909	2.89689e-05	5.55738	0.0143145	2.41271	0.00652942	2.70034	2.75961e-08	14.7071	0.130542	-1.68561	0.0214074	2.27261	0.0112528	2.49876	0.253134	-1.47773	0.361766	-1.36353	0.0274056	-2.18875	0.213309	-1.5317	0.250575	1.48094	0.00209618	3.15771	0.782087	-1.09778
172259_x_at	C31H5.4 /// WBGene00007855	Protein C31H5.4 /// status:Confirmed	NM_060029	0.50973	1.0549	0.123261	-1.13607	0.719384	1.02946	3.52311e-08	1.88691	2.74678e-07	1.75587	1.87666e-08	1.93055	1.14369e-05	1.55304	0.81847	-1.0187	0.202226	-1.11039	0.0489038	-1.18021	4.89576e-06	1.59591	4.65368e-05	1.48551	3.61137e-05	1.49743	0.0241483	1.21193	0.821323	-1.0184	0.0247849	-1.21078	0.00509435	-1.27915
187337_at	C32D5.7 /// WBGene00016315	Protein C32D5.7 /// status:Partially_confirmed	NM_062873	0.121883	-1.19168	0.023323	-1.30334	0.0607261	-1.24013	0.000567631	1.54373	2.52331e-09	2.73004	6.2873e-09	2.60238	1.48712e-06	2.00027	0.00140324	1.48401	0.0271682	1.29342	0.691892	1.04484	0.0196139	1.31455	0.0381766	1.27112	0.0210969	1.30984	0.02421	1.30092	0.0680508	-1.23239	0.0216952	-1.30803	0.0500617	-1.25312
189015_at	clec-86 /// WBGene00016912	Protein CLEC-86 /// locus:clec-86	NM_076801	0.00163344	-1.72337	5.85378e-06	-2.42704	0.148083	-1.25762	0.0661741	1.34345	1.8474e-07	3.02629	0.000665237	1.82094	0.000118459	2.02117	0.0935878	1.3071	0.000876085	-1.79062	0.254115	1.19627	0.000528337	1.84662	1.2549e-08	3.63932	3.4289e-08	3.39159	0.016787	1.48328	0.390417	1.14357	0.0816871	-1.32145	0.00744664	-1.56569
176865_at	F59D8.3 /// T27A10.8	ncRNA /// ncRNA	NR_070710 /// NR_070711	1.27324e-05	4.68101	0.000370551	3.21594	2.60563e-06	5.60779	0.000681663	-3.00436	8.1359e-07	-6.42262	3.43568e-06	-5.43222	4.93252e-07	-6.8151	0.0104701	2.18967	0.0524598	1.77861	0.00377575	2.47213	0.00364828	-2.48204	0.000603868	-3.04539	0.000587019	-3.05504	0.0044452	-2.42543	7.95273e-05	3.81509	0.00233983	2.61275	2.13385e-06	5.73867
175229_at	CELE_C08F11.13	Protein C08F11.13	NM_001268823 /// NM_001268824 /// NM_001268825	0.698317	-1.07849	0.920438	-1.01963	1.45639e-06	-3.39668	0.0131483	1.67508	0.00340767	1.86989	0.00052679	2.16084	0.0093708	1.7231	0.859524	1.03506	0.233944	1.26515	2.0803e-06	-3.30202	0.0315733	1.55236	0.000647749	2.12702	0.00092123	2.0704	0.00108534	2.04446	0.225948	1.27047	0.176069	1.30804	5.1088e-05	-2.57909
176864_at	WBGene00021162 /// Y5H2A.1	status:Partially_confirmed /// Protein Y5H2A.1	NM_071222	1.24316e-08	-2.751	1.52059e-08	-2.72038	1.28643e-09	-3.13512	7.59962e-06	-1.97708	0.0437985	-1.29119	0.958533	-1.00633	0.758959	1.03798	5.65302e-05	-1.79662	0.0122207	-1.38467	0.00171597	-1.52771	0.0546021	-1.27465	0.181877	-1.17952	0.402308	-1.10782	0.60233	1.06547	5.14337e-08	-2.54569	2.09526e-07	-2.36433	3.33532e-07	-2.30846
184963_at	oac-56 /// WBGene00013450	Protein OAC-56 /// locus:oac-56	NM_070341	0.762218	-1.05846	2.12474e-06	-3.15729	5.49223e-07	-3.50455	0.000985284	-2.0066	2.4445e-05	-2.63065	0.0638555	-1.43432	0.452466	-1.15233	0.0903496	-1.38765	0.000198757	-2.25684	0.000946534	-2.01257	0.603455	-1.10266	0.342121	-1.19713	0.169212	-1.30102	0.179262	-1.29284	0.461233	-1.14915	2.53225e-07	-3.72526	7.52201e-08	-4.10899
189753_at	K08F9.1 /// WBGene00010684	Protein K08F9.1 /// glucose transporter	NM_074333	0.0260613	1.40885	0.676327	1.06298	0.0384456	-1.37238	0.000598641	1.7696	0.00537789	1.55617	1.6437e-05	2.17207	4.90171e-06	2.32979	0.151214	1.23893	0.0780662	1.30474	0.776335	-1.0424	3.10065e-07	2.74892	9.23412e-06	2.24554	4.23253e-08	3.11747	1.41061e-05	2.19127	0.340596	1.15086	0.208242	1.20549	0.000965782	-1.72163
185862_at	lon-8 /// WBGene00013352	Protein LON-8 /// locus:lon-8	NM_075119	0.000199072	-2.1106	8.2726e-06	-2.61518	7.35132e-08	-3.6648	0.00181285	-1.81756	0.0116465	-1.59258	0.000341652	-2.03549	0.030269	-1.4805	0.00140845	-1.84934	1.61206e-06	-2.92874	1.22932e-06	-2.98517	0.103931	-1.33377	0.0206933	-1.52507	0.00453143	-1.70504	0.0516357	-1.41764	2.70154e-05	-2.41331	2.53739e-07	-3.34315	3.29864e-08	-3.89526
191789_at	dhod-1 /// WBGene00020932	Protein DHOD-1 /// locus:dhod-1	NM_059529	0.596465	-1.03422	0.916034	-1.0067	0.105571	1.11123	6.1412e-07	-1.52293	8.25917e-07	-1.51113	7.20303e-08	-1.6137	3.49668e-07	-1.54585	0.683637	-1.0262	0.313391	-1.0667	0.161757	1.09475	0.395154	-1.0558	0.247417	-1.07717	0.756951	-1.01982	0.0287659	-1.15706	0.400294	-1.05517	0.659421	1.02838	0.826751	1.01397
188941_s_at	dnj-29	Protein DNJ-29	NM_061062 /// NM_061063	0.506739	-1.03092	0.555669	-1.02737	0.859353	-1.00813	2.44827e-06	-1.31943	7.99777e-09	-1.47706	6.10961e-07	-1.35417	3.71673e-07	-1.36709	0.00411279	-1.15409	0.252333	-1.05443	0.344453	-1.04454	0.351686	-1.04385	0.00297139	-1.16109	0.0124199	-1.12991	0.173036	-1.06551	0.00578122	-1.14671	0.0272788	-1.11207	0.532313	-1.02904
185350_at	pmt-2 /// WBGene00018811	Protein PMT-2 /// locus:pmt-2	NM_071847	0.381049	-1.05229	0.549744	-1.03526	0.055125	1.12204	0.000132691	-1.29627	0.00110244	-1.23577	0.00377427	-1.20103	9.85726e-05	-1.30494	0.956115	-1.00318	0.472878	1.04253	0.0696249	1.11457	2.48035e-09	-1.69049	4.72525e-06	-1.39811	1.34575e-06	-1.43972	4.2513e-07	-1.47992	0.0228247	1.14904	0.0373131	1.13419	0.000219616	1.28168
175687_at	mai-1 /// WBGene00003124	Protein MAI-1 /// locus:mai-1	NM_076135	0.910785	-1.01476	0.087368	1.25939	0.175585	1.19795	4.92985e-09	3.14783	2.99413e-08	2.82448	2.31657e-07	2.5134	9.84844e-06	2.05655	0.35116	-1.13093	0.966139	1.00557	0.0703627	-1.27771	0.000797282	1.64273	8.3735e-06	2.07393	0.00116392	1.61095	0.0361401	1.33275	0.104367	1.24413	0.115887	1.23503	0.827521	-1.02891
191543_at	C04G6.5 /// WBGene00015455	Protein C04G6.5 /// salt-stress induced peptide	NM_062539	0.00485133	-1.54551	0.00144537	-1.65659	0.532334	1.09296	0.413608	1.12381	3.01838e-07	2.67326	0.025197	1.39785	0.000135299	1.88951	0.00520609	1.53914	0.0522371	-1.33183	0.000224111	1.83764	0.385926	1.1319	0.0220899	1.40966	0.026502	1.39332	5.60224e-07	2.57671	0.136901	-1.24099	0.0448383	-1.34578	1.01708e-06	2.48807
183815_at	ttr-37 /// WBGene00017667	Protein TTR-37 /// locus:ttr-37	NM_075844	0.143901	-1.16431	0.68093	-1.0428	0.0034675	-1.38607	1.91408e-06	1.87369	1.31816e-06	1.90293	8.00519e-08	2.14626	7.88063e-08	2.14776	0.187406	-1.14642	0.360336	1.09846	0.0713942	-1.2092	0.000222824	1.548	3.22776e-05	1.6712	0.00185126	1.42225	0.000915602	1.46329	0.46038	-1.07848	0.220634	-1.135	0.000869885	-1.4663
184983_at	WBGene00022258 /// Y73C8B.1	status:Partially_confirmed /// Protein Y73C8B.1	NM_071479	0.0164764	-1.43622	0.057856	-1.32268	9.56387e-06	-2.18991	0.00052123	1.75443	1.30793e-07	2.81383	1.70219e-06	2.41614	2.93113e-08	3.08878	0.439377	1.11671	0.776145	1.0412	0.133159	-1.24387	0.0134287	1.45452	0.000246982	1.82851	0.0118323	1.46584	0.00612822	1.52485	0.352213	-1.14246	0.0646211	-1.31246	2.2248e-05	-2.0889
188368_at	lon-3 /// WBGene00003057	Protein LON-3 /// locus:lon-3	NM_073660	0.0036199	-2.08357	7.82645e-05	-2.94931	9.97763e-06	-3.55135	3.76686e-05	-3.14927	6.02453e-06	-3.719	4.46891e-05	-3.10128	6.50961e-05	-2.99839	0.00059057	-2.46051	9.29064e-05	-2.90437	1.71316e-05	-3.38121	0.0194065	-1.76907	0.0075318	-1.94323	0.00260195	-2.1488	0.000659947	-2.43596	0.00131149	-2.2887	9.06988e-06	-3.58237	3.29179e-07	-4.89011
190445_at	CELE_F01D4.8 /// WBGene00008490	Protein F01D4.8 /// cysteine synthase like	NM_069528	0.921873	-1.01823	0.200972	1.2709	0.57363	-1.10962	2.44484e-09	5.35044	0.00507726	1.75468	2.68887e-06	3.03891	4.92417e-05	2.45815	2.01687e-06	-3.10483	0.0864382	-1.38535	6.29336e-05	-2.41521	0.583468	1.10665	0.93366	-1.01545	0.697085	-1.07447	0.895931	1.02439	0.467035	-1.14424	0.71824	1.06883	0.330065	-1.19872
177714_at	CELE_ZK896.1 /// WBGene00014132	Protein ZK896.1 /// status:Partially_confirmed	NM_070051	0.0413619	-1.33402	0.46301	-1.10486	0.000120063	1.84537	0.0323068	-1.35502	0.284297	1.15769	0.00489558	-1.51343	0.369243	-1.13015	0.237292	1.17592	0.128867	-1.23402	3.95162e-06	2.21256	0.70332	1.05288	0.211879	1.18707	0.150751	-1.21951	0.0184451	1.40222	0.220365	-1.18322	0.0151619	-1.41864	5.88896e-07	2.45765
185173_at	F41E6.12 /// WBGene00018293	Protein F41E6.12 /// status:Confirmed	NM_072825	0.00555762	-1.64068	0.237086	-1.21784	0.00072292	-1.8771	0.000616104	-1.89656	7.58758e-05	-2.16866	5.55817e-06	-2.56754	5.46475e-06	-2.5704	0.000729126	-1.87607	0.0051729	-1.6487	6.39619e-06	-2.54403	0.00332644	-1.69845	0.00168548	-1.77657	0.000565713	-1.90701	5.10651e-07	-3.01273	0.0028472	-1.71615	0.0661307	-1.36739	1.21639e-07	-3.32963
194140_at	plc-2 /// WBGene00004037	Protein PLC-2 /// locus:plc-2	NM_074351	1.57983e-05	-1.50182	5.12704e-05	-1.44987	1.42419e-08	-1.88105	0.954628	1.00435	0.000108427	1.41795	0.0244654	1.19886	0.000423196	1.36169	0.421301	-1.06376	0.0166554	-1.21464	0.000225648	-1.38742	0.0110096	1.23141	4.93834e-06	1.55567	0.0034425	1.27782	0.0247516	1.19838	0.0311683	-1.18879	0.000178081	-1.39722	6.59262e-09	-1.9329
187085_s_at	F56A4.3 /// gst-10 /// WBGene00001758 /// WBGene00018911	Protein F56A4.3 /// Protein GST-10 /// locus:gst-10 /// status:Confirmed	NM_071272 /// NM_071300	0.0288015	-1.547	0.0651762	-1.43698	0.0181423	-1.60918	5.38535e-08	-4.28793	1.20514e-06	-3.33882	1.82558e-07	-3.87809	6.93901e-08	-4.19833	0.331001	-1.20458	0.175185	-1.29964	0.0232889	-1.57555	0.000206706	-2.26961	0.0163388	-1.62331	0.000982673	-2.0217	0.343406	-1.1988	0.594629	-1.10647	0.200612	-1.28002	0.394777	1.17652
176009_at	aakg-4	Protein AAKG-4	NM_171632 /// NM_171633	0.280425	1.14507	0.0573885	1.27745	0.58426	1.07041	3.5462e-07	2.3428	1.66628e-07	2.43782	2.36512e-07	2.39308	1.22742e-06	2.19773	0.166068	1.19151	0.0401964	1.30486	0.973494	1.00413	2.72428e-05	1.88484	2.26268e-05	1.90192	4.27255e-06	2.06423	0.00348	1.48815	0.250413	1.15544	0.0114803	1.39903	0.182854	-1.18325
187329_at	T19C3.2 /// WBGene00020560	Protein T19C3.2 /// status:Partially_confirmed	NM_064819	0.00014862	-2.28671	7.14023e-06	-2.8524	4.17602e-07	-3.53684	0.0220277	-1.56861	0.104329	-1.36395	0.0025298	-1.85863	0.00291777	-1.83882	0.00101802	-1.98837	7.50855e-07	-3.37978	5.69772e-08	-4.14609	0.0381999	-1.49674	0.138503	-1.32544	0.0161603	-1.60915	0.00260017	-1.85481	0.000793483	-2.02501	2.70028e-06	-3.06662	2.9062e-08	-4.38299
192168_at	nhr-1	Protein NHR-1	NM_001029682 /// NM_001029684 /// NM_001029685	0.292208	1.11582	0.205234	1.14168	0.356042	1.1005	0.000823862	1.47549	1.22429e-09	2.63991	1.12048e-05	1.75373	4.92172e-07	1.99788	5.00781e-07	1.9964	0.00620904	1.35698	0.000645439	1.49013	0.141179	1.16747	0.0380926	1.25025	0.600567	1.05548	0.00444315	1.37643	0.0928676	1.19494	0.758383	1.03217	0.0172192	1.29747
186935_at	dos-1 /// WBGene00013980	Protein DOS-1 /// locus:dos-1	NM_066616	0.0202837	-1.36692	0.108481	-1.23321	0.275749	-1.15055	0.000102465	1.79324	3.24853e-07	2.40443	0.000447927	1.66699	2.96712e-05	1.90681	0.879504	-1.01945	0.034051	-1.32661	0.536616	-1.08202	0.917572	-1.01324	0.238989	1.16396	0.0137206	-1.39709	0.0015335	-1.56735	0.252036	-1.15902	0.000300221	-1.7004	0.000119373	-1.77975
182898_at	C49A9.4 /// WBGene00016758	Protein C49A9.4 /// status:Confirmed	NM_068534	0.660146	-1.0455	0.774532	-1.02938	0.401269	1.08916	9.32599e-05	-1.5967	1.05458e-07	-2.10844	6.60374e-08	-2.15235	1.3373e-08	-2.31367	0.0035993	-1.38059	0.00318204	-1.3876	0.00870608	-1.33042	0.132749	-1.16829	0.00509604	-1.36083	0.00312456	-1.38864	1.04909e-06	-1.91186	0.0602894	-1.21781	0.0548543	-1.22353	0.000437618	-1.5025
187451_at	K10B2.4 /// WBGene00019607	Protein K10B2.4 /// status:Confirmed	NM_062880	0.912574	-1.005	0.120661	-1.07504	0.288566	1.05001	1.67073e-07	-1.38622	1.17611e-05	-1.28062	1.55008e-07	-1.38824	8.53508e-07	-1.34369	0.111735	1.07707	0.113709	-1.07661	0.0880313	1.08324	0.0745902	-1.08743	0.309585	-1.04778	0.517109	-1.03001	0.332933	-1.04543	0.481478	1.03267	0.690816	-1.01827	0.0615554	1.09219
176978_at	WBGene00021701 /// Y48G9A.7	status:Partially_confirmed /// Protein Y48G9A.7	NM_065100	1.89317e-07	2.65309	2.92116e-05	2.00492	0.776705	1.03959	0.000138766	1.8451	0.00615289	1.5016	0.01255	1.44085	0.00320557	1.55767	7.39165e-06	2.15917	0.00292305	1.56566	0.344491	-1.13942	0.111971	1.25023	0.991009	1.00154	0.507921	1.09524	0.20206	1.19426	9.8857e-06	2.12536	0.000350068	1.75638	0.959307	-1.007
179272_at	C06B3.6 /// WBGene00007365	Protein C06B3.6 /// status:Confirmed	NM_074049	0.011957	1.24172	0.905958	1.00955	0.00873875	-1.25516	3.29845e-06	1.61396	2.26204e-05	1.51769	1.48574e-06	1.6565	1.08952e-08	1.96538	0.0633237	1.16765	0.659456	1.03616	0.707184	-1.03072	0.000233685	1.41051	0.000839819	1.35486	0.000872847	1.3532	3.99886e-05	1.4907	0.0365881	1.19272	0.691486	-1.03249	0.0409619	-1.18764
182428_s_at	lys-3 /// WBGene00003092	Protein LYS-3 /// locus:lys-3	NM_073243	0.00118766	-2.81024	0.000251237	-3.34098	7.4886e-05	-3.81911	0.130472	1.55281	7.95712e-08	8.43402	6.79719e-07	6.5091	4.72073e-08	9.00184	0.0276508	1.93273	0.427449	1.25466	0.150556	1.51793	0.0687393	-1.70841	0.550809	1.18536	0.349402	-1.30763	7.20046e-05	3.83572	0.255118	-1.38771	0.00272536	-2.55721	0.0666726	1.71584
183631_at	fbxa-98 /// WBGene00007453	Protein FBXA-98 /// locus:fbxa-98	NM_070230	0.0675762	-1.16232	0.00353076	-1.28938	0.534138	1.05081	0.0170068	-1.22326	0.350508	1.07768	0.00108453	-1.33876	0.0302961	-1.1983	0.122124	1.13419	0.000199439	-1.41113	0.380669	1.0727	0.000425996	1.37837	0.103215	1.14237	0.534931	1.05071	0.000103525	1.44	0.000243557	-1.40244	6.42109e-07	-1.69147	0.246648	1.0978
187863_s_at	F26F12.3	Protein F26F12.3	NM_001028685 /// NM_072126 /// NM_072127	0.0218077	1.37454	0.106715	1.24277	0.127094	1.22747	9.9471e-08	2.64102	7.87979e-07	2.3545	1.20603e-07	2.61231	1.11304e-07	2.62422	0.130075	1.22542	0.12453	1.22926	0.138789	1.21966	0.000985539	1.62654	0.000115155	1.81554	0.00592977	1.47922	0.00185234	1.57396	0.0030059	1.53426	0.354611	1.13022	0.196978	1.18779
177155_at	WBGene00021397 /// Y38C1AA.6	status:Partially_confirmed /// Protein Y38C1AA.6	NM_067472	0.460832	-1.10075	0.580128	-1.07447	0.000599473	-1.65825	0.00121402	1.59962	2.30281e-07	2.49056	1.5597e-07	2.54479	0.000101925	1.81332	0.0122992	1.41445	0.00532531	1.48061	0.00666584	-1.46283	0.0570241	1.29183	0.000323124	1.71093	0.050485	1.30178	0.0958893	1.24855	0.161583	1.2032	0.621012	-1.06626	0.00030568	-1.71573
187953_at	kqt-2 /// WBGene00002234	Protein KQT-2 /// locus:kqt-2	NM_076991	0.149113	1.21899	0.745643	1.04456	0.438822	1.11026	0.00528219	1.50313	3.11609e-05	1.9727	2.19259e-05	2.00952	0.00395696	1.5273	0.00168201	1.5998	0.0190674	1.39647	0.373231	1.12812	2.54643e-08	2.93225	6.49289e-08	2.77304	2.15306e-07	2.58672	1.04165e-05	2.09024	0.295121	1.15281	0.543967	-1.08522	0.0910547	-1.26352
185558_at	T01B10.5 /// WBGene00020137	Protein T01B10.5 /// status:Partially_confirmed	NM_077039	0.410264	-1.12678	0.484688	-1.10638	0.47481	-1.10895	1.43135e-06	2.47245	6.07159e-09	3.48354	1.96616e-08	3.22236	3.55763e-05	2.0563	0.129744	1.25041	0.261433	1.17799	0.0546772	-1.33338	0.00102277	1.70264	2.0043e-06	2.42411	7.96585e-05	1.96534	0.00184022	1.64638	0.113566	1.26354	0.768545	1.0433	0.345632	-1.14685
186263_at	F43C11.7 /// WBGene00018384	Protein F43C11.7 /// status:Confirmed	NM_061844	0.00517155	1.43569	0.0202727	1.33943	0.0374206	1.29563	5.06221e-09	2.82983	4.155e-06	2.00543	4.77465e-08	2.50568	6.12145e-05	1.76798	0.884296	1.01744	0.159676	1.18601	0.0847504	-1.23538	3.52178e-06	2.02131	0.0026601	1.48275	0.0017004	1.51475	0.772724	1.03493	0.663398	1.05317	0.974828	1.00376	0.00188273	-1.50744
172185_x_at	---	---	---	0.0075778	-2.03729	0.0702713	-1.58788	0.00961202	-1.98739	0.000356225	2.75675	5.49292e-08	6.6322	4.9546e-05	3.33171	0.000387888	2.73424	0.502261	1.18089	0.274481	-1.31386	0.00888794	-2.00376	4.54613e-06	4.20346	4.95836e-08	6.70652	1.99365e-07	5.77827	9.119e-05	3.14205	0.326571	-1.27691	0.560168	-1.15512	0.000518539	-2.65874
176349_s_at	CELE_T24E12.5 /// WBGene00020774	Protein T24E12.5 /// status:Partially_confirmed	NM_062240	0.0079599	-1.42636	0.427477	-1.1041	4.50272e-10	-3.42928	0.11477	-1.22235	0.0817915	1.24965	0.152259	-1.19889	0.0661613	1.26638	0.581668	1.07092	0.522361	-1.08291	1.0509e-06	-2.21534	0.00136502	-1.55926	0.638202	-1.06017	4.26397e-06	-2.06459	0.00563546	1.45211	0.804768	1.03114	0.00494238	-1.46191	0.00245409	-1.51455
190184_at	nhx-9	Protein NHX-9	NM_001028456 /// NM_001028457 /// NM_001028458	0.00324555	-1.59808	0.00151944	-1.67034	1.19427e-08	-3.3568	0.507204	-1.10136	0.559986	1.08845	0.645989	1.06898	0.294861	1.16598	0.0563696	-1.33309	0.0224845	-1.41875	6.24317e-07	-2.614	0.943333	-1.01035	0.539318	-1.09341	0.142095	-1.24317	0.120871	-1.25936	0.000828753	-1.72945	3.91327e-05	-2.05523	5.09608e-10	-4.18411
191871_s_at	cdr-4 /// WBGene00010470	Protein CDR-4 /// locus:cdr-4	NM_073709	0.0378905	-1.29851	2.26658e-07	2.33448	0.51605	-1.08152	0.258585	-1.14748	0.813195	1.02881	0.126824	-1.20686	0.388906	1.10996	0.43087	-1.09993	6.15442e-07	2.21961	0.181676	1.17765	0.00287874	1.48365	0.00119052	1.548	0.265563	-1.14513	0.00115172	1.55044	0.0781436	-1.24453	0.0133036	1.37406	0.775235	-1.03493
AFFX-Ce_catalase_M_s_at	---	---	---	0.643993	-1.04461	0.949833	1.00595	0.0115155	-1.29066	2.80746e-06	1.76283	1.41261e-05	1.65898	1.6268e-08	2.16902	6.64265e-08	2.04424	0.274186	-1.11001	0.0313138	1.23774	0.262351	-1.11299	0.0157877	1.27412	0.0170855	1.26997	0.000348415	1.47444	0.00318481	1.35747	0.619502	-1.04803	0.116307	1.1641	0.0507651	-1.21141
190916_at	CELE_C23G10.6 /// WBGene00016013	Protein C23G10.6 /// UDP-glucosyltransferase	NM_065943	0.00680328	-2.42516	0.0838148	-1.71543	0.00844588	-2.35942	4.72521e-05	-4.39606	1.11516e-05	-5.21767	0.00163044	-2.89168	0.000121213	-3.9346	0.00169374	-2.87842	0.689952	-1.1284	0.019712	-2.11176	6.16397e-06	-5.60252	1.63182e-07	-8.81016	8.83006e-07	-7.10855	1.49082e-06	-6.66116	0.000158077	-3.81365	0.0157144	-2.17656	0.00209534	-2.80526
172628_x_at	nspe-5 /// WBGene00012594	Protein NSPE-5 /// locus:nspe-5	NM_064298	0.30586	1.33341	0.178909	1.46344	0.669995	1.12598	1.51667e-05	4.41476	0.00508959	2.33475	5.98169e-06	4.8912	4.00278e-09	11.7567	0.216211	-1.41809	0.0916236	1.62138	0.00053638	2.99854	0.695565	1.11507	0.288636	-1.34775	0.307329	-1.33222	0.930288	-1.02461	0.667497	-1.12706	0.957017	-1.01509	0.95816	-1.01469
184295_at	CELE_Y37H2A.14 /// WBGene00045416	Protein Y37H2A.14 /// status:Confirmed	NM_001269862 /// NM_001269863	0.044031	-1.3647	0.702758	-1.05812	0.0157569	1.46247	0.155699	1.23914	4.63933e-07	2.71438	0.203255	-1.21088	0.000318318	1.84827	0.00352942	1.60514	0.00423096	-1.58765	1.79819e-05	2.18139	1.26518e-05	2.22652	5.42075e-05	2.04647	0.292161	1.17065	5.96823e-05	2.03515	0.0124499	-1.48477	7.24886e-05	-2.0125	0.0587856	1.33677
183441_at	CELE_C54F6.5 /// WBGene00016923	Protein C54F6.5 /// status:Confirmed	NM_072537	0.000851202	1.42232	0.0749099	1.18789	0.211169	-1.12614	7.79697e-07	1.84237	1.75853e-06	1.78579	2.51344e-05	1.6173	1.89989e-06	1.78054	0.00197278	1.37864	0.654667	1.04277	0.111197	-1.16524	0.00788351	1.30742	0.472416	1.06984	0.608871	-1.04911	0.00456219	1.33552	0.113847	1.16386	0.132955	-1.15469	0.302047	-1.10245
177587_at	oac-15 /// WBGene00008676	Protein OAC-15 /// locus:oac-15	NM_074687	0.183808	1.19667	1.38906e-05	-2.04002	8.46048e-07	-2.36887	0.174672	-1.20142	1.64158e-05	-2.0223	0.844331	-1.02638	0.442685	-1.10783	0.0156807	-1.40661	0.000291068	-1.74281	3.80142e-06	-2.18434	2.86436e-08	-2.8728	3.58866e-08	-2.83467	0.00626548	-1.48148	0.947172	-1.00882	0.154438	1.21277	0.702448	-1.05203	0.173364	1.20212
179830_at	CELE_F01D5.10 /// WBGene00008500	Protein F01D5.10 /// status:Partially_confirmed	NM_064539	0.000191539	-2.13423	4.41811e-06	-2.76176	2.43524e-07	-3.39981	6.45607e-05	-2.29744	0.000422477	-2.02265	0.000342374	-2.05177	0.0146815	-1.57335	0.0012388	-1.87896	2.27529e-05	-2.46644	5.3045e-05	-2.32828	0.00267698	-1.78074	0.000311555	-2.06496	0.000403125	-2.02911	0.00919603	-1.62943	2.16451e-05	-2.47487	7.01321e-07	-3.14696	8.22771e-07	-3.11092
188410_at	nas-27 /// WBGene00003545	Protein NAS-27 /// locus:nas-27	NM_061525	6.46658e-07	-3.06955	8.38602e-06	-2.57389	1.72355e-05	-2.45264	0.00170107	-1.80848	0.704518	1.06649	0.344776	-1.17546	0.00052144	-1.95745	0.0106389	-1.59149	0.00527892	-1.67296	5.30587e-06	-2.65467	0.0147169	1.55415	0.725937	1.0613	0.771564	1.05049	0.710628	-1.065	4.00932e-09	-4.495	3.36272e-08	-3.80796	1.4581e-08	-4.05953
191038_at	tsp-1 /// WBGene00006627	Protein TSP-1 /// locus:tsp-1	NM_066403	0.00037637	-2.63176	0.000114175	-2.93745	0.00263053	-2.19372	0.0739148	1.54887	2.73783e-09	8.50756	9.03655e-08	5.83155	2.52297e-07	5.25371	0.00441223	2.08709	0.299634	1.28173	0.0749847	1.54621	0.0710995	1.55608	0.0226746	1.76865	0.045984	1.63681	0.000357343	2.6444	0.00148843	-2.31545	0.000197821	-2.79255	0.286322	-1.29088
175719_at	WBGene00006987 /// zmp-1	locus:zmp-1 /// Protein ZMP-1	NM_171138	0.000220517	-2.22783	0.00116865	-1.97237	0.001678	-1.92019	0.832051	1.04033	2.09638e-07	3.74856	9.63286e-06	2.79882	4.31319e-08	4.26067	0.0154529	1.61738	0.105288	1.36401	0.000401651	2.13286	0.0295898	-1.53207	0.198554	-1.27615	0.466569	-1.14619	0.267648	1.2328	0.00264947	-1.85569	0.045506	-1.47559	0.929361	-1.01666
188404_at	hog-1	Protein HOG-1	NM_001270099 /// NM_001270100	1.54902e-05	-2.78869	3.01305e-06	-3.16112	6.01264e-07	-3.5886	0.0973189	-1.3885	0.215977	-1.27348	0.0109177	-1.69022	0.0140116	-1.65561	4.88226e-05	-2.55768	2.53312e-07	-3.84805	7.03248e-08	-4.27898	0.0252825	-1.57438	0.112976	-1.36747	0.00431968	-1.8212	0.00506936	-1.79827	0.000101005	-2.42219	4.75631e-07	-3.65669	1.17587e-07	-4.09894
184037_at	math-22 /// WBGene00016717	Protein MATH-22 /// locus:math-22	NM_061717	8.6879e-05	-1.93904	0.00279952	-1.59711	0.546283	-1.08986	6.2646e-08	-2.94954	0.00513679	-1.5418	7.6991e-07	-2.53406	9.44517e-06	-2.19411	0.924337	-1.01359	0.0338811	-1.37214	0.148648	1.23346	0.00442044	-1.55541	0.000503344	-1.75937	0.0126833	-1.46048	0.0979571	-1.27392	9.50743e-06	-2.1933	0.00819892	-1.49963	0.427091	1.12029
194121_s_at	nhr-6	Protein NHR-6	NM_001136364 /// NM_065330	0.143332	-1.33714	0.094351	-1.39719	0.126506	-1.35524	0.592559	1.10977	7.4243e-10	6.55325	1.19815e-05	2.87164	0.000861825	2.07631	5.70084e-08	4.41618	0.00375467	1.85201	0.106069	1.38052	0.056308	-1.46977	0.807745	1.04838	0.26257	-1.24646	0.769166	-1.05865	0.467348	1.15237	0.385704	-1.1849	0.901025	1.02443
188589_at	col-54 /// WBGene00000631	Protein COL-54 /// locus:col-54	NM_059293	0.0938189	-1.19309	0.0040678	-1.37904	0.000137045	-1.58157	4.22168e-06	1.81904	0.852402	1.01921	0.0863429	1.19837	0.221775	-1.13533	1.03945e-07	-2.12936	1.53117e-07	-2.09329	2.11486e-11	-3.2663	0.843295	1.02043	0.379331	-1.09486	0.0976522	-1.19053	0.574018	-1.05936	0.00904064	-1.33295	3.23017e-05	-1.67532	1.94654e-05	-1.70969
176222_at	fbxa-14 /// WBGene00022326	Protein FBXA-14 /// locus:fbxa-14	NM_064983	0.601085	-1.10213	0.557161	-1.11546	0.000932408	-1.99872	0.0893053	1.384	0.0158775	1.61008	0.0171876	1.59971	0.00553023	-1.74973	0.770866	1.05555	0.847939	1.03621	8.70977e-09	-4.84018	0.00818583	1.69733	9.54783e-05	2.35737	0.0152682	1.6152	0.579842	1.10849	0.21978	1.26017	0.395257	-1.17218	2.70003e-06	-3.06046
192417_at	acs-1	Protein ACS-1	NM_001028766 /// NM_001028767 /// NM_001028768	0.889996	1.02739	0.687094	1.082	0.0401271	1.52117	2.308e-07	-3.96318	7.99457e-07	-3.57982	9.19168e-08	-4.28176	1.80433e-07	-4.04529	0.511715	1.13741	0.993889	1.0015	0.0499944	1.49029	0.000192554	-2.33949	0.000115777	-2.43169	0.000195696	-2.33661	0.000148416	-2.38624	0.952515	-1.0117	0.682491	1.08334	0.0496137	1.49137
189059_s_at	F26A1.6 /// F26A1.8 /// WBGene00017804 /// WBGene00017806	Protein F26A1.6 /// Protein F26A1.8 /// status:Partially_confirmed /// Amine oxi	NM_065593 /// NM_065596	0.252978	-1.39249	0.424558	1.25815	0.132436	1.55313	2.53926e-07	7.40453	5.28185e-08	8.98944	4.18067e-06	5.32582	2.8292e-05	4.29026	0.631977	-1.14698	0.726904	-1.10504	0.712327	-1.11124	1.48817e-07	7.90305	3.95289e-08	9.32512	8.85388e-05	3.77802	0.00010265	3.71643	0.563383	-1.18014	0.0846758	-1.66265	0.277332	-1.36918
181876_at	C04G6.13 /// C04G6.2 /// WBGene00015453 /// WBGene00077489	Protein C04G6.13 /// Protein C04G6.2 /// status:Confirmed /// status:Partially_c	NM_001129105 /// NM_062540	0.18554	-1.25368	4.32243e-05	-2.28605	5.28241e-06	-2.62685	0.00121653	-1.83725	0.0726099	-1.36545	7.02583e-05	-2.21462	0.0167756	-1.53177	0.673759	1.07326	2.59637e-06	-2.7556	8.33356e-05	-2.19009	0.0195511	-1.5145	0.0142682	-1.55006	0.000451528	-1.96135	0.0215551	-1.50349	0.145905	-1.28313	9.1012e-07	-2.96055	5.89067e-06	-2.60776
182755_at	oac-30 /// WBGene00018573	Protein OAC-30 /// locus:oac-30	NM_061534	5.65396e-06	-2.93877	7.36683e-07	-3.4337	2.56399e-07	-3.7314	0.00213184	-1.89665	0.0106414	-1.67416	0.0582405	-1.44768	0.0198005	-1.59112	3.03616e-05	-2.59402	2.63966e-05	-2.62089	2.45119e-06	-3.13031	0.00330337	-1.83461	0.00602379	-1.75138	0.0110907	-1.66859	0.000946346	-2.01542	1.0525e-05	-2.80545	2.52785e-06	-3.12299	8.01682e-08	-4.09917
183197_at	spp-21 /// spp-9 /// WBGene00004994 /// WBGene00044284	Protein SPP-21 /// Protein SPP-9 /// locus:spp-9 /// locus:spp-21	NM_001029756 /// NM_077517	0.304351	-1.24176	0.896078	1.02761	0.954789	-1.01189	4.64036e-10	7.91732	1.21155e-07	4.60504	0.00429941	1.91653	0.00048549	2.2976	0.00118828	-2.13493	5.63345e-07	-4.0201	2.98094e-06	-3.48687	0.0122654	1.74849	0.0159852	1.70702	0.488801	1.15608	0.000159259	2.51544	0.255092	-1.27192	0.0732342	-1.4718	0.100977	1.42173
178248_at	C07E3.3 /// WBGene00007414	Protein C07E3.3 /// status:Confirmed	NM_063829	0.01135	-1.56462	0.00566947	-1.64201	0.00282801	-1.721	0.000848524	1.86282	1.01724e-08	4.01802	6.43454e-07	2.97965	6.03746e-08	3.52007	0.0608763	1.37858	0.873799	-1.02655	0.572191	1.09799	0.000215841	2.03483	6.90226e-05	2.18931	0.00248153	1.73605	2.24114e-06	2.73835	0.0308478	-1.45422	0.00051277	-1.9246	0.144927	-1.27885
172437_x_at	cnc-2 /// WBGene00000556	Protein CNC-2 /// locus:cnc-2	NM_071017	0.0282	1.787	0.205438	1.38197	0.00574239	-2.12504	8.26229e-05	3.23995	0.00303701	2.26916	0.0394354	1.71849	3.48776e-07	5.62262	0.375638	1.25155	0.223494	-1.36425	0.423146	-1.22452	0.517755	1.17725	0.501978	1.18464	0.267312	-1.32615	0.0304742	-1.7711	0.0267014	1.79821	0.628138	-1.1297	3.50318e-06	-4.43075
185818_at	CELE_T17A3.10 /// WBGene00020546	Protein T17A3.10 /// status:Partially_confirmed	NM_064760	0.759914	-1.06733	0.0198437	1.69231	0.400936	1.19753	4.07876e-05	2.87364	1.42729e-05	3.13716	6.55026e-05	2.76275	1.56654e-08	5.77643	0.915581	1.02284	0.0298656	1.627	0.000344968	2.40721	0.860993	-1.03802	0.549336	1.13658	0.945339	-1.01471	0.925125	-1.02022	0.63892	1.10537	0.0155839	1.73117	0.358013	1.21842
190830_at	ttr-23 /// WBGene00011894	Protein TTR-23 /// locus:ttr-23	NM_073316	0.63796	1.07933	0.489878	1.11889	0.000147511	-2.05667	0.000462522	1.91362	1.57408e-05	2.3692	4.68089e-05	2.21095	5.76108e-06	2.52702	0.0828726	1.33629	0.122039	1.29273	0.0107478	-1.55744	0.0144213	1.52578	0.00210495	1.73673	0.0187821	1.49739	0.125505	1.28953	0.211042	1.22856	0.564653	1.09807	1.03565e-05	-2.43345
184174_at	CELE_ZC204.12 /// WBGene00022562	Protein ZC204.12 /// status:Confirmed	NM_061628	0.000595969	-1.92891	0.00839541	-1.61205	2.94866e-06	-2.73844	0.119086	1.30833	0.0137919	1.55551	0.185098	1.25465	0.404216	1.15163	0.00767061	-1.62239	0.00461496	-1.68102	4.63931e-07	-3.11104	0.252546	-1.21523	0.645889	-1.08044	0.0135087	-1.55787	0.000418415	-1.97431	0.00345057	-1.71497	0.000208345	-2.06658	3.86671e-09	-4.44899
192190_at	hacd-1 /// WBGene00019978	Protein HACD-1 /// locus:hacd-1	NM_071020	0.453415	1.21714	0.321451	1.29828	0.0710842	1.62738	0.000934383	-2.6451	1.24103e-09	-11.6809	2.36806e-06	-4.8809	4.28518e-06	-4.58626	4.17618e-05	-3.62822	0.18536	-1.42132	0.807906	-1.06544	0.00010535	-3.30295	2.96977e-05	-3.75644	7.87334e-06	-4.30515	2.11203e-06	-4.94025	0.794677	1.07021	0.987883	-1.00396	0.746328	1.08804
187770_s_at	F25B5.3	Protein F25B5.3	NM_065892 /// NM_065893 /// NM_171140 /// NM_171141 /// NM_171142	0.000350881	-1.3329	0.000223744	-1.34931	1.45302e-06	-1.55041	2.97444e-07	-1.62337	9.19237e-06	-1.47217	9.77546e-05	-1.37999	0.00160287	-1.27841	0.011275	-1.20876	0.0585596	-1.14703	0.00803966	-1.22095	0.00016446	-1.36064	0.00237263	-1.26446	6.83312e-05	-1.39348	0.00011147	-1.37508	0.00489722	-1.23868	9.29529e-05	-1.38188	1.00482e-06	-1.56686
179786_at	CELE_C08E8.4 /// WBGene00007440	Protein C08E8.4 /// status:Confirmed	NM_075191	0.00048194	-1.72826	0.0151581	-1.42566	0.000150882	-1.83884	0.599265	1.07487	1.61842e-05	2.07213	0.448933	1.11001	1.3448e-07	2.71154	0.428236	1.11545	0.0256963	-1.38053	0.0284183	1.37188	0.000397567	1.74617	3.78547e-05	1.97966	0.00465092	1.5267	1.57197e-10	4.2058	0.00477546	-1.52443	0.00141524	-1.63061	0.0580176	1.30984
185837_at	F21C10.4 /// WBGene00017654	Protein F21C10.4 /// status:Confirmed	NM_072965	0.276541	-1.26024	0.342148	-1.22302	0.745584	1.07056	0.000105776	2.61771	1.88646e-07	4.47224	7.96395e-06	3.2387	2.72154e-08	5.34321	0.155962	1.35566	0.956121	1.01162	0.000956856	2.18521	0.480595	1.16049	0.617751	1.11075	0.489994	1.15678	0.0239058	1.65026	0.197858	-1.31669	0.334668	-1.22694	0.0543367	1.52238
183641_at	F08B12.4	Protein F08B12.4	NM_001270219 /// NM_001270220 /// NM_001270221 /// NM_001270222 /// NM_001270223	0.209275	-1.04444	0.953014	-1.00201	0.0508966	-1.07171	8.44602e-07	1.24801	2.62038e-07	1.26899	1.38333e-05	1.20105	3.58587e-09	1.35494	0.434168	-1.02717	0.242689	-1.04119	0.704219	1.01303	0.00255252	1.12018	0.0894746	1.06145	0.419492	1.02807	0.000475386	1.14587	0.00808314	-1.10222	0.015501	-1.09178	0.179653	-1.04768
193147_at	CELE_F01G10.10 /// WBGene00008512	Protein F01G10.10 /// lipopolysaccharide-binding protein like	NM_069478	0.000515596	-2.20525	5.2705e-06	-3.15456	9.51349e-08	-4.39882	0.605621	-1.10874	0.379607	-1.19315	0.0622118	-1.4709	0.804167	-1.05071	0.00020072	-2.37314	1.69835e-07	-4.18497	1.77827e-07	-4.16858	0.45973	-1.15979	0.398435	-1.18485	0.0400777	-1.53455	0.165822	-1.32574	0.000391925	-2.25291	1.75202e-07	-4.17388	2.09424e-08	-5.02824
189569_at	F59D6.2 /// WBGene00019104	Protein F59D6.2 /// aspartyl protease	NM_071425	5.70487e-06	4.82888	0.603204	-1.15398	0.00779475	-2.20221	0.917839	1.02875	0.0260823	-1.90562	0.575465	-1.16693	0.363069	-1.28671	0.00290007	2.46321	0.242323	-1.38533	0.000620909	-2.91508	0.0238874	1.92656	0.573644	-1.16779	0.241213	1.38643	0.752561	-1.09058	0.00972285	2.14633	0.0952415	-1.60356	8.43035e-06	-4.62698
185690_at	C25E10.8 /// WBGene00016097	Protein C25E10.8 /// status:Confirmed	NM_072944	0.363463	-1.08704	0.938604	-1.00704	0.957757	1.00483	3.19207e-07	1.87618	9.9372e-09	2.15653	8.35725e-08	1.97693	2.16883e-06	1.74565	0.541422	1.05739	0.619682	1.04634	0.462357	-1.0696	0.0002605	1.47017	0.000394194	1.44871	0.00491976	1.32183	0.0173219	1.25898	0.286685	-1.10314	0.220311	-1.12005	0.108328	-1.16213
191303_at	gst-29 /// WBGene00001777	Protein GST-29 /// locus:gst-29	NM_064717	0.404256	-1.16208	0.480036	-1.13534	0.0162047	-1.58018	0.000285897	-2.1178	0.00210432	-1.83988	0.137684	-1.3122	0.178069	-1.27821	0.957473	-1.00958	0.0583166	1.42155	0.791146	1.04852	7.63436e-08	-3.84033	4.63136e-06	-2.8278	1.24449e-08	-4.44041	2.44147e-06	-2.96115	0.387106	1.16865	0.137114	-1.31274	0.275209	-1.21842
181765_at	pst-2	Protein PST-2	NM_001047390 /// NM_001047391	0.157026	-1.10696	0.235488	-1.08833	0.464653	1.05305	3.06977e-08	-1.74604	9.23275e-07	-1.57575	1.54532e-07	-1.66125	0.000761126	-1.30747	0.988647	1.001	0.620808	-1.03548	5.3371e-05	1.40628	0.00206336	-1.27159	0.0063805	-1.23105	0.0663407	-1.14317	0.0290191	-1.17532	0.329656	-1.07166	0.756501	1.02206	0.0730306	1.1393
192967_at	rol-8	Protein ROL-8	NM_063181 /// NM_182112	0.00030282	-2.14994	2.66116e-05	-2.55791	8.43088e-07	-3.29699	0.00124853	-1.9415	0.00129063	-1.93682	0.000145224	-2.26571	0.00397516	-1.78252	0.000313216	-2.14475	3.18538e-06	-2.98506	2.63756e-06	-3.02703	0.00366389	-1.79345	0.119493	-1.34036	0.00124799	-1.94156	0.00112496	-1.95625	0.0152251	-1.60678	8.87443e-06	-2.76915	2.71471e-07	-3.59628
189148_at	CELE_C38C3.4	Protein C38C3.4	NM_001028531 /// NM_001028532	0.129522	1.17489	0.0219171	1.28609	0.181605	1.1517	1.06053e-08	2.3933	3.2642e-07	2.04645	1.31288e-06	1.92732	3.36462e-07	2.04374	0.964588	1.00462	0.735666	1.03569	0.872479	-1.01679	3.03087e-06	1.86054	0.000128875	1.59615	0.0030594	1.40232	9.32108e-05	1.61715	0.939303	1.00793	0.764333	-1.03162	0.992018	1.00104
188531_s_at	egl-27	Protein EGL-27	NM_001026740 /// NM_001026741 /// NM_171011	0.0571758	1.19988	0.114588	1.16107	0.824026	1.02072	0.751826	-1.0296	0.356479	1.08953	0.655831	-1.04202	0.604061	1.04909	0.0033361	1.34601	0.145112	1.14723	0.295178	1.10253	4.39938e-08	-2.04621	0.0127197	-1.27836	1.86391e-07	-1.93111	0.0288307	-1.23624	2.14153e-07	1.92059	0.0323167	1.23027	6.31975e-06	1.68947
191117_at	ceh-5 /// WBGene00000430	Protein CEH-5 /// locus:ceh-5	NM_060185	2.0337e-05	-2.19412	0.00412128	-1.60261	0.0053246	-1.5774	1.73347e-08	-3.42308	0.00492491	-1.58506	2.41158e-06	-2.49282	1.35046e-05	-2.24793	0.915949	-1.01599	0.309271	-1.16708	0.814707	-1.03587	8.26032e-09	-3.60292	0.00415032	-1.60192	4.8084e-06	-2.3909	4.90526e-07	-2.75061	0.869171	1.02507	0.682656	-1.06349	0.223525	-1.20425
193609_at	uggt-1 /// WBGene00018604	Protein UGGT-1 /// killer toxin-resistance protein (S. cerevisiae)	NM_076867	0.146067	-1.08123	0.297155	-1.05697	0.581205	1.0295	0.0441279	-1.11678	0.00475924	-1.17556	1.8818e-05	-1.31819	6.63737e-05	-1.28449	0.0201456	-1.13814	0.000276154	-1.24759	0.0434501	-1.11721	6.8212e-06	1.34628	0.222339	1.0673	0.0300893	1.12734	0.714579	-1.01943	3.67972e-06	-1.36385	0.000156053	-1.26224	1.09319e-05	-1.33311
171945_x_at	mlt-10 /// WBGene00015646	Protein MLT-10 /// locus:mlt-10	NM_061354	6.9079e-05	-2.33571	1.79111e-06	-3.02498	4.44728e-07	-3.35212	1.34357e-05	-2.6191	0.000177225	-2.1877	0.000764543	-1.97557	0.00180573	-1.85896	0.000913432	-1.95099	9.67075e-05	-2.28172	5.29835e-05	-2.37923	0.0442138	-1.45544	0.022674	-1.53793	0.0514781	-1.43656	0.0685285	-1.40085	3.1322e-05	-2.46809	2.14416e-06	-2.98574	7.43544e-07	-3.22639
194030_s_at	dpy-18 /// WBGene00001077	Protein DPY-18 /// locus:dpy-18	NM_067063	0.00418609	-1.95255	0.186232	1.33342	9.07535e-06	-3.27119	0.00724588	-1.85993	0.00253996	-2.03918	0.212985	-1.31068	0.0300989	-1.62823	0.00143949	-2.14072	0.00597537	1.89221	4.42356e-05	-2.86369	0.0947812	-1.44456	0.308943	-1.24584	0.0794308	-1.47306	0.0797382	-1.47244	0.0212667	-1.68394	0.216823	1.30763	7.24555e-06	-3.33431
186179_at	K05F1.10 /// WBGene00019411	Protein K05F1.10 /// status:Partially_confirmed	NM_062747	0.484106	-1.0978	0.398422	1.11949	0.00843876	1.45754	2.31602e-06	2.24428	6.02166e-08	2.75184	1.83607e-06	2.27253	4.40972e-05	1.92199	0.407951	1.11692	0.349078	1.13358	0.10419	1.24823	1.31922e-05	2.04658	0.0102017	1.44205	0.00141101	1.60578	2.35825e-05	1.98546	0.00249161	-1.55801	0.333094	-1.13847	0.0143826	1.41401
173201_s_at	bath-26 /// WBGene00020329	Protein BATH-26 /// locus:bath-26	NM_061604	1.06844e-07	-2.65585	0.664492	-1.0592	0.420343	-1.11336	0.637471	1.06451	0.00240304	1.55939	0.103015	1.24857	0.14402	-1.21873	0.000132855	-1.813	0.443844	1.10735	0.00975768	-1.44442	0.000663504	1.66852	0.000248498	1.75546	0.00118221	1.61896	0.254536	1.1652	2.61681e-07	-2.5243	0.509681	-1.09162	0.0015831	-1.59429
177428_at	F58G6.3 /// F58G6.7 /// WBGene00010274 /// WBGene00010277	Protein F58G6.3 /// Protein F58G6.7 /// status:Confirmed /// status:Confirmed	NM_069312 /// NM_069313	0.372695	-1.20802	0.270911	-1.26421	0.732582	1.07457	9.42534e-06	-3.19893	8.96777e-06	-3.21222	3.08486e-08	-5.29327	6.25607e-09	-6.17162	0.362471	-1.21304	0.00163677	-2.09188	0.00963122	-1.7954	0.000209721	-2.47865	0.00558089	-1.88397	0.00103312	-2.17379	1.35669e-05	-3.10352	0.685241	1.0891	0.624356	-1.10871	0.469473	-1.16521
179511_at	CELE_F20G2.5 /// WBGene00008988	Protein F20G2.5 /// status:Partially_confirmed	NM_074009	0.871147	-1.02844	0.413554	-1.15297	0.0206772	-1.52769	0.136933	1.30113	5.47248e-09	4.51488	0.000368221	2.0309	0.000398095	2.02023	2.38833e-07	3.37399	0.0893191	1.35378	0.925244	1.01635	1.60095e-06	2.94257	7.94929e-05	2.2516	0.00129309	1.86472	3.50262e-06	2.78562	0.0967409	-1.34405	0.001848	-1.81942	0.00998504	-1.61376
180642_at	F53A9.2 /// WBGene00018725	Protein F53A9.2 /// status:Confirmed	NM_077072	0.0802585	-1.65514	0.0228106	-1.95653	0.022401	-1.96097	0.378682	1.28075	2.66079e-06	5.38255	1.18834e-05	4.55637	0.000236219	3.28996	0.00249155	2.53915	0.0403684	1.81831	0.337542	1.30995	0.00142705	-2.70211	0.00382233	-2.41912	0.0028949	-2.49658	0.774953	1.08304	0.166918	-1.4818	0.0421955	-1.80772	0.159683	1.49237
193291_at	clec-37 /// WBGene00013609	Protein CLEC-37 /// locus:clec-37	NM_074854	0.00149079	-1.48542	0.270118	-1.13268	0.250731	1.13871	0.000214113	1.61712	0.382071	1.10326	0.0135503	1.34194	0.387961	-1.10191	2.74039e-07	-2.17727	0.00950021	-1.36495	0.000455745	-1.56485	2.58935e-06	1.96312	1.42147e-05	1.81987	2.03091e-06	1.98479	0.000854431	-1.52239	0.000264492	-1.60235	0.313564	-1.12031	6.32619e-09	-2.62456
177832_at	CELE_K02E2.8	Protein K02E2.8	NM_001129497 /// NM_075523	0.0234067	-1.73575	0.000182015	-2.73609	1.30533e-06	-4.28997	0.000162537	-2.76396	0.0265719	-1.71297	1.08054e-05	-3.52784	0.0120534	-1.85643	0.751347	-1.07574	1.20782e-05	-3.49227	0.00010212	-2.88139	0.0291896	-1.69613	0.124323	-1.4373	0.00014158	-2.79833	0.0549282	-1.58344	0.103198	-1.47088	7.62696e-07	-4.51407	2.72082e-06	-4.00494
192924_s_at	odc-1 /// WBGene00003844	Protein ODC-1 /// locus:odc-1	NM_072351	0.0566492	1.23579	0.256164	-1.13086	2.323e-06	-1.91715	0.0701179	1.22189	0.0186521	1.30575	0.000925987	1.49064	1.01084e-06	1.98801	0.0146593	1.3206	0.480157	1.07877	0.133675	-1.17834	0.0555204	1.23709	0.0996673	1.19849	0.121534	1.18495	0.0889365	1.20615	0.101541	1.19723	0.129377	-1.18062	1.29794e-06	-1.96633
193263_at	twk-8	Protein TWK-8	NM_001028425 /// NM_001028426	0.488417	-1.06044	0.0579914	-1.18061	0.0136441	-1.24856	3.67134e-05	1.52357	7.34078e-08	1.88832	1.39585e-05	1.57309	3.83416e-05	1.5214	0.073722	1.16877	0.12105	-1.14344	0.0131206	-1.25034	0.16029	1.12844	0.0379497	1.20103	0.253529	-1.10248	0.181106	1.12172	0.965301	1.00367	0.000112013	-1.46877	0.0115796	-1.25603
176474_at	WBGene00021850 /// Y54F10AM.6	status:Confirmed /// Protein Y54F10AM.6	NM_065170	0.000221088	-2.19203	3.56759e-05	-2.4957	3.65759e-07	-3.49705	0.00664025	-1.71094	0.000299546	-2.14518	0.00375995	-1.78591	0.0517045	-1.44781	9.32052e-06	-2.74838	1.95947e-05	-2.60507	3.38261e-06	-2.95923	0.201171	-1.26812	0.388926	-1.17186	0.0875375	-1.37978	0.00545855	-1.7366	0.000668507	-2.02563	1.10104e-05	-2.71546	7.43985e-09	-4.78897
191691_at	ttr-5 /// WBGene00008040	Protein TTR-5 /// locus:ttr-5	NM_066653	0.049863	1.11692	0.0010462	1.22087	0.0010838	1.21994	1.08691e-09	1.67182	3.59205e-06	1.37725	6.39307e-06	1.36016	2.07048e-06	1.39393	0.133024	-1.08682	0.900708	-1.00677	0.753328	1.01716	3.53679e-07	1.45009	0.00141449	1.21299	0.0124359	1.15568	0.00451311	1.18264	0.216451	-1.07033	0.613764	-1.02776	0.925265	-1.00509
172871_x_at	his-13 /// his-17 /// his-2 /// his-25 /// his-27 /// his-32 /// his-42 /// his-45 /// his-49 /// his-55 /// his-59 /// his-6 /// his-63 /// his-9 /// WBGene00001876 /// WBGene00001880 /// WBGene00001883 /// WBGene00001887 /// WBGene00001891 /// WBGene00001899 /// WBGene00001901 /// WBGene00001906 /// WBGene00001916 /// WBGene00001919 /// WBGene00001923 /// WBGene00001929 /// WBGene00001933 /// W…	Protein HIS-13 /// Protein HIS-17 /// Protein HIS-2 /// Protein HIS-25 /// Prote	NM_064489 /// NM_064493 /// NM_064494 /// NM_064498 /// NM_068803 /// NM_069006	0.965972	-1.00519	0.285784	1.14001	0.225208	-1.16115	2.49884e-07	2.34176	1.82127e-08	2.69184	1.10396e-05	1.94112	1.83922e-06	2.11782	0.274766	1.14356	0.641466	-1.05824	0.0481432	-1.28393	0.000152279	1.71393	1.40879e-05	1.91858	0.17485	1.18271	0.00435401	1.45912	0.37878	1.11363	0.0570357	-1.27118	0.0162138	-1.36392
190978_at	sodh-1 /// WBGene00010790	Protein SODH-1 /// locus:sodh-1	NM_073590	0.0193365	1.34895	0.0738237	1.25003	0.347506	1.12119	1.33997e-08	2.72322	4.02185e-06	2.03042	1.80989e-06	2.11101	1.17745e-06	2.15622	0.961981	1.00577	0.794221	-1.03199	0.328536	-1.12644	2.70898e-07	2.32153	4.09687e-05	1.81773	7.45697e-05	1.76724	0.000190796	1.69101	0.651024	1.05621	0.681213	-1.0509	0.10276	-1.22447
186449_at	spds-1	Protein SPDS-1	NM_001136357 /// NM_064322	0.563153	-1.08795	0.522569	-1.09779	0.936938	-1.01156	2.53064e-07	-2.76924	1.79527e-07	-2.82871	6.58273e-07	-2.61244	2.91841e-08	-3.17513	0.470019	-1.11132	0.809692	-1.03563	0.312724	-1.15983	0.000447354	-1.79397	0.000299958	-1.83511	0.00959852	-1.49883	7.07764e-05	-1.99125	0.464116	-1.1129	0.553304	1.0903	0.428412	-1.1228
186193_at	clec-8 /// WBGene00012582	Protein CLEC-8 /// locus:clec-8	NM_064286	8.70934e-06	-1.47315	8.6915e-05	-1.38344	0.00016363	-1.35993	0.0104236	-1.2111	7.71592e-05	-1.38791	0.196524	1.09588	0.0380931	-1.1633	7.75626e-08	-1.68822	0.552807	-1.04236	0.000719367	-1.30626	6.20624e-05	-1.39613	4.05994e-05	-1.41232	0.00188166	-1.27205	0.00186452	-1.27237	5.74543e-06	-1.49023	0.00260749	-1.26048	0.00472642	-1.23938
189539_at	cyp-33B1 /// WBGene00016092	Protein CYP-33B1 /// locus:cyp-33B1	NM_072941	0.220186	-1.24367	0.217934	-1.24504	0.0994881	-1.3456	3.02631e-06	2.8511	9.91203e-08	3.66028	2.16935e-05	2.48602	1.84472e-05	2.51389	0.856028	1.03228	0.0507899	-1.42788	0.0224349	-1.5261	0.581541	-1.10162	0.341485	1.18307	0.2055	-1.25285	0.480747	1.1321	0.789224	1.04794	0.0560421	-1.41596	0.664828	-1.07895
173669_s_at	K10B3.6	Protein K10B3.6	NM_001029613 /// NM_001029614 /// NM_001029615 /// NM_001270069	0.0633075	1.23005	0.897664	-1.01392	0.356079	-1.10524	1.32771e-07	2.18791	7.50102e-07	2.02261	1.92406e-07	2.15082	1.5648e-06	1.95798	0.238666	1.13712	0.773722	-1.0314	0.0586653	-1.23504	0.000685449	1.51326	0.00194948	1.44738	0.000134155	1.62038	0.000439845	1.54179	0.139446	1.1765	0.612525	1.05609	0.451533	-1.08479
180537_s_at	F18C5.10 /// WBGene00017563	Protein F18C5.10 /// status:Confirmed	NM_182224	0.554709	-1.09745	0.784471	-1.04386	0.159632	1.25265	3.9352e-07	2.91624	2.81693e-08	3.48914	7.76829e-08	3.25189	3.78543e-06	2.5209	0.583036	1.09021	0.674397	1.06824	0.612832	1.08283	0.00254176	1.68701	9.94295e-06	2.37314	0.00224708	1.70019	0.00136268	1.75433	0.122773	1.28181	0.822788	-1.03577	0.101396	1.30264
180966_s_at	W04B5.1 /// WBGene00021018	Protein W04B5.1 /// status:Confirmed	NM_065153	0.656055	-1.03467	0.692263	-1.03074	0.427558	1.06289	1.03551e-07	1.75875	3.10835e-08	1.83139	3.50985e-07	1.6901	3.39009e-06	1.57392	0.93333	1.00641	0.362904	-1.0726	0.514126	-1.05132	0.051151	1.16781	0.0044083	1.26809	0.0449993	1.17331	0.00836293	1.24254	0.528765	1.04949	0.738059	-1.0259	0.116612	1.1309
193566_at	nhr-63 /// WBGene00003653	Protein NHR-63 /// locus:nhr-63	NM_171557	0.0141158	-1.59574	0.00117256	-1.91559	2.41601e-08	-4.19472	0.904694	-1.02159	6.17286e-06	2.76449	0.00386932	1.75844	0.012781	1.60805	0.00354131	1.76983	0.719179	-1.06634	1.90109e-05	-2.55343	0.678915	-1.07679	0.0371456	1.4764	0.772874	1.05289	0.0188818	1.5598	0.983221	-1.00376	0.00665054	-1.68963	2.6086e-05	-2.49749
177187_at	clec-76 /// WBGene00021587	Protein CLEC-76 /// locus:clec-76	NM_068048	2.17284e-07	4.54615	0.683427	-1.09136	0.302625	1.24997	0.055183	1.53247	0.255433	1.27988	2.89398e-06	3.61422	0.625623	1.11036	1.64023e-06	3.79683	0.00130711	2.161	0.644153	-1.10415	0.614351	1.11419	0.136075	-1.38634	0.0326356	1.61654	0.0833818	-1.46614	3.25357e-05	2.94317	0.191405	1.32941	0.218489	-1.30688
185967_at	oac-10 /// WBGene00016773	Protein OAC-10 /// locus:oac-10	NM_062277	0.000127566	-2.81905	3.64762e-07	-4.83109	2.62585e-09	-8.03261	0.0468532	-1.61028	0.233819	-1.32005	0.721208	-1.08555	0.944776	1.01604	0.00116451	-2.31095	2.54704e-05	-3.25683	3.08833e-07	-4.90958	0.000659718	-2.43302	0.00187774	-2.21215	0.0932086	-1.48803	0.330948	-1.25307	0.000369627	-2.56313	7.54076e-05	-2.95468	1.86727e-06	-4.13701
191695_at	mce-1 /// WBGene00008415	Protein MCE-1 /// locus:mce-1	NM_059719	0.00929546	-1.27118	0.0252287	-1.22444	0.250941	-1.10496	6.88063e-05	1.5028	2.55448e-07	1.82329	8.54208e-07	1.74603	9.63241e-06	1.60552	0.587646	-1.04773	0.542079	-1.05387	0.694779	-1.03426	0.337889	-1.0865	0.0570789	1.18479	0.387154	-1.07759	0.506249	-1.05892	0.883326	1.01266	0.0311295	-1.2144	0.391098	-1.07691
190508_at	R03G5.5	Protein R03G5.5	NM_001129699 /// NM_001129700	0.294222	-1.14571	0.430251	-1.10713	0.148906	-1.20825	6.98707e-05	-1.83727	2.4988e-06	-2.1752	0.000730196	-1.63391	9.8155e-09	-2.95304	0.0243268	-1.35644	0.903554	1.01565	2.30933e-05	-1.94201	0.0604562	-1.28392	0.0239921	-1.35753	0.125638	-1.22297	3.50105e-06	-2.1376	0.143618	-1.2114	0.678998	-1.05458	1.14951e-05	-2.01161
192247_at	exc-5	Protein EXC-5	NM_001027867 /// NM_001027868	0.699903	-1.04217	0.0733316	-1.2193	0.941795	1.00784	0.248147	1.13351	2.15597e-08	2.3758	5.28609e-06	1.85227	6.858e-05	1.66278	7.95629e-07	2.01116	0.0107525	1.34019	0.00114045	1.47843	0.155518	-1.16796	0.532278	-1.06939	0.353049	-1.10547	0.949524	1.0068	0.662003	1.04798	0.188533	-1.15407	0.121758	1.18512
190484_at	acdh-11	Protein ACDH-11	NM_001038289 /// NM_001038290	0.000176341	-1.25497	0.000119501	-1.26484	0.0170146	-1.14046	0.000390026	1.23502	2.98728e-06	1.36376	8.98516e-06	1.33301	6.78626e-08	1.48059	0.0197976	-1.1365	0.00495138	-1.17187	0.339691	1.05119	0.00259307	1.18799	0.000562803	1.22588	0.00248148	1.18908	0.00158494	1.2002	0.000831987	-1.21617	0.000125079	-1.26368	0.0264592	-1.12885
194056_s_at	clec-62	Protein CLEC-62	NM_064340 /// NM_064341	0.12337	-1.18471	0.0216512	-1.29787	0.000818451	-1.50084	0.000174302	1.60136	2.60294e-06	1.91269	0.000678134	1.51279	0.000344902	1.55634	0.939376	1.00819	0.00631926	-1.37385	0.00041553	-1.54425	4.3417e-06	1.8709	1.99181e-06	1.93507	1.31237e-05	1.78469	0.000159311	1.60738	0.213054	-1.14543	0.0078446	-1.36057	2.17873e-05	-1.7469
177617_at	CELE_D1054.5 /// WBGene00008372	Protein D1054.5 /// status:Partially_confirmed	NM_073351	0.433537	-1.1337	0.0772097	-1.3376	0.0503247	-1.38354	0.000554461	1.87195	3.3122e-08	3.51445	1.12163e-07	3.22693	1.89997e-07	3.11261	0.00382367	1.65602	0.120426	1.28875	0.254719	1.20181	0.0671829	1.35262	0.0792829	1.33472	0.359141	1.15869	0.0175605	1.4945	0.387011	-1.1489	0.00928784	-1.56148	0.16629	-1.2522
180894_at	F52D1.2 /// WBGene00018683	Protein F52D1.2 /// status:Partially_confirmed	NM_075702	0.013791	-1.50371	0.000636865	-1.82676	0.000267573	-1.92538	1.49149e-05	2.2932	3.37044e-05	2.18214	1.32044e-05	2.31035	3.52284e-06	2.50685	0.00649808	-1.58024	0.000719722	-1.8132	0.00115692	-1.76128	0.75107	1.0505	0.641399	-1.0751	0.664712	-1.06969	0.018226	1.47548	0.00208538	-1.69827	9.25943e-05	-2.05274	0.0509727	-1.37081
178929_at	cutl-18 /// WBGene00009830	Protein CUTL-18 /// locus:cutl-18	NM_073474	9.85809e-05	-2.37133	0.000110361	-2.35191	0.0332231	-1.51987	3.00239e-05	-2.58639	0.000421684	-2.13288	0.000166443	-2.28257	8.07729e-07	-3.39271	0.0013694	-1.95553	0.000611206	-2.07563	0.00105542	-1.9937	0.00086827	-2.02267	0.0113177	-1.66252	3.53334e-05	-2.55573	1.49823e-06	-3.23522	0.00143147	-1.94909	4.60205e-06	-2.97173	7.00943e-05	-2.431
189731_at	acs-12 /// WBGene00009106	Protein ACS-12 /// locus:acs-12	NM_075634	0.900666	-1.01451	0.116019	-1.20462	0.000198918	-1.64955	0.021917	1.32287	0.0239664	1.31675	0.00348767	1.44754	0.428489	1.09631	0.868952	-1.01922	0.40824	-1.10087	3.16912e-06	-1.99044	0.00113273	1.52487	6.83142e-05	1.73062	0.000182499	1.65595	0.701603	1.04526	0.335645	1.1187	0.372742	-1.10927	6.28005e-08	-2.40642
183526_at	CELE_C14C6.5 /// WBGene00015759	Protein C14C6.5 /// status:Confirmed	NM_070837	0.642473	1.07442	0.0030641	1.6532	0.0162402	-1.48387	0.000705921	1.80932	0.00218487	1.68839	0.259946	1.19261	0.245401	1.19935	0.986541	1.00261	0.578861	1.0897	2.05652e-05	-2.23854	2.50191e-06	2.54772	7.97761e-06	2.37147	0.0010487	1.76629	0.00035101	1.8873	0.999538	1.00009	0.380501	1.14613	0.000130208	-2.00313
183363_at	CELE_ZC513.1 /// WBGene00022626	Protein ZC513.1 /// status:Partially_confirmed	NM_072675	1.75535e-05	-2.83489	6.6709e-07	-3.67597	2.13044e-07	-4.0407	0.00405865	-1.85858	0.0387269	-1.53209	0.0211012	-1.61844	0.04838	-1.50044	0.000216283	-2.33691	3.7229e-06	-3.20102	2.93419e-06	-3.26209	0.0329265	-1.55515	0.062151	-1.46471	0.0191591	-1.63222	0.0180262	-1.64092	3.81123e-05	-2.67004	3.7079e-07	-3.85815	1.12956e-07	-4.26357
185003_s_at	oac-31 /// WBGene00018707	Protein OAC-31 /// locus:oac-31	NM_071040	0.000522271	-2.58398	0.01331	-1.88474	0.00118084	-2.39257	0.000489842	2.59956	2.88973e-08	6.72923	1.65229e-08	7.14906	0.000108417	2.99259	0.994054	1.00179	0.124144	1.45914	0.00506432	-2.07835	0.0123893	1.89878	0.000216585	2.80565	0.0743936	1.55634	4.84554e-05	3.22615	0.0269183	-1.74877	0.00179072	-2.29943	0.161803	-1.40817
183861_at	W02D9.10 /// WBGene00012216	Protein W02D9.10 /// status:Confirmed	NM_060779	0.731997	-1.06094	0.638467	1.08464	0.114039	-1.32313	1.36065e-06	2.97017	2.30153e-07	3.37506	7.02113e-07	3.11314	2.90218e-08	3.94441	0.691202	1.07105	0.459804	1.13685	0.982985	1.00369	5.53275e-05	2.30341	5.07215e-05	2.31692	0.00377909	1.72887	3.21775e-05	2.38907	0.757558	-1.05475	0.240057	-1.22836	0.166696	-1.27569
174880_at	bus-8 /// WBGene00044623	Protein BUS-8 /// locus:bus-8	NM_076531	0.000794511	-2.37984	1.15734e-05	-3.47106	1.25799e-06	-4.25525	0.0019697	-2.19188	0.0122256	-1.84474	9.19813e-05	-2.8839	0.00325304	-2.09287	0.00520159	-2.00293	5.94393e-07	-4.56693	2.06647e-06	-4.06304	0.0762079	-1.52002	0.224109	-1.32575	0.224128	-1.32573	0.0118831	-1.8499	0.00355498	-2.07568	5.32803e-05	-3.02739	1.61393e-07	-5.17874
183539_s_at	C06E7.4 /// WBGene00015541	Protein C06E7.4 /// status:Confirmed	NM_068473	0.000356939	-2.00838	1.18643e-05	-2.51654	1.49104e-06	-2.89819	0.170841	-1.26745	0.164205	-1.27239	0.0175401	-1.53455	0.0127586	-1.57114	0.000336593	-2.0162	7.28016e-07	-3.04687	7.41969e-08	-3.59261	0.447955	-1.13827	0.449318	-1.13783	0.0295959	-1.47452	0.0221582	-1.50773	0.000359065	-2.00759	2.81098e-07	-3.25993	3.06685e-08	-3.83887
184240_at	F53F10.1 /// WBGene00018763	Protein F53F10.1 /// status:Confirmed	NM_058835	0.00873634	-1.38839	0.00985974	-1.38013	0.000409224	-1.60199	1.0707e-05	1.89003	1.5343e-06	2.06927	0.000549869	1.58062	0.000108736	1.70096	0.0497202	-1.26812	0.000212345	-1.65029	3.98256e-05	-1.78005	0.0404741	1.28268	0.359033	1.11347	0.794289	-1.03077	0.636948	1.05648	0.000424212	-1.59937	2.30851e-05	-1.82474	5.75432e-06	-1.94497
171918_x_at	Y17G7B.10	Protein Y17G7B.10	NM_064164 /// NM_064165	0.000599369	1.35366	0.294227	1.0857	0.00918799	1.24267	1.06621e-07	1.77168	1.12949e-05	1.52662	8.73608e-07	1.65376	7.10399e-07	1.66476	0.0560851	1.16642	0.863221	1.01344	0.0545075	1.16768	1.34973e-05	1.51832	0.000701849	1.34717	1.66171e-05	1.50871	0.0115017	1.23347	0.0250879	1.20108	0.332273	1.07883	0.902504	1.00954
188051_at	R13H4.5	Protein R13H4.5	NM_073585	0.00182159	-1.69971	0.00773827	-1.55263	0.0194607	-1.46093	0.000448501	1.84981	4.83179e-09	3.82944	9.36862e-08	3.11901	1.59606e-05	2.25736	0.205036	1.21796	0.590836	1.08598	0.24609	-1.19717	0.0200239	1.4581	0.000822031	1.78377	0.33563	1.16035	0.0265253	1.43016	0.0399042	-1.38938	0.000183526	-1.95104	0.014597	-1.48947
188100_s_at	dur-1	Protein DUR-1	NM_001027974 /// NM_001268504 /// NM_001268505 /// NM_001268506 /// NM_001268507	0.06743	-1.65297	0.000558918	-2.83887	0.000287185	-3.0416	0.685422	1.11359	7.46591e-06	4.44205	1.12132e-05	4.2561	0.000119094	3.33079	0.0026166	2.41322	0.26828	1.3463	0.9496	-1.0169	0.00633703	-2.19205	0.212507	-1.39942	0.0879197	-1.59483	0.0439125	-1.74725	0.83929	-1.05527	0.0107828	-2.06542	0.00250574	-2.42442
186211_at	WBGene00022013 /// Y60C6A.1	status:Partially_confirmed /// Protein Y60C6A.1	NM_071884	0.237844	1.20628	0.383949	1.14728	0.290469	1.18229	1.63438e-05	2.29761	9.86511e-10	4.45727	0.000373335	1.89792	0.000391642	1.89238	1.21451e-05	2.34012	0.731795	-1.05519	0.865203	-1.02694	0.257237	1.19697	0.389348	1.14547	0.757312	1.04961	0.422441	1.13478	0.363303	1.15438	0.969308	1.00604	0.468548	1.12087
188206_at	C50F7.5	Protein C50F7.5	NM_068862	0.0222725	2.11191	0.189381	1.51172	0.412381	-1.29075	1.56234e-07	9.30893	6.39757e-07	7.74456	7.46584e-06	5.68978	1.76092e-07	9.16253	0.0778357	1.757	0.798306	-1.08226	0.38439	-1.31138	0.00361501	2.68228	0.114323	1.65095	0.228474	1.45951	0.00258097	2.79807	0.399779	1.29988	0.529254	-1.2157	0.493059	-1.23734
185969_s_at	CELE_C32F10.4 /// WBGene00016332	Protein C32F10.4 /// status:Confirmed	NM_059286	0.468975	1.05157	0.553242	1.04195	0.117456	1.11738	1.08545e-08	1.7864	2.19123e-07	1.62967	3.51504e-07	1.60731	1.71956e-05	1.44138	0.549027	-1.04241	0.354364	-1.06667	0.142545	-1.10918	1.61256e-06	1.53877	0.000250979	1.34094	5.76577e-05	1.39501	0.00967121	1.21183	0.213536	-1.09126	0.41259	-1.05864	0.0735896	-1.1364
172957_s_at	K09A9.6	Protein K09A9.6	NM_001129691 /// NM_001129692 /// NM_078167	0.315958	1.11029	0.637677	-1.04993	0.628595	1.05133	0.000527898	-1.50462	0.000142859	-1.58588	0.00730933	-1.34905	0.0105035	-1.32784	0.615219	1.0534	0.559784	1.06228	0.099513	1.19129	3.62587e-09	-2.50993	1.18548e-06	-1.92938	1.03782e-06	-1.94029	5.26346e-05	-1.6508	0.00144011	1.44438	0.052194	1.23206	0.000117328	1.59847
179133_at	nra-2	Protein NRA-2	NM_001129042 /// NM_060152	0.399576	-1.05758	0.595468	-1.03575	0.945468	1.00452	8.28179e-08	-1.63908	1.27568e-07	-1.61895	2.22722e-06	-1.49631	4.58036e-05	-1.38251	0.510297	-1.04459	0.399437	1.0576	0.0131854	1.19094	0.000261856	-1.32198	0.000904783	-1.28031	0.447222	-1.05174	0.327221	-1.06747	0.716793	-1.02425	0.00674181	1.21356	0.00269899	1.24402
192575_at	arrd-11 /// WBGene00011052	Protein ARRD-11 /// locus:arrd-11	NM_064482	0.109228	-1.44944	0.297143	-1.26847	0.00105448	-2.29564	1.24304e-05	3.39578	1.56864e-06	4.09471	1.53282e-07	5.0987	3.8773e-08	5.83806	0.41768	-1.20203	0.457127	1.1837	0.207364	-1.33528	0.00329259	2.07134	8.58634e-05	2.8632	0.000668837	2.39039	1.86635e-06	4.02986	0.833451	-1.04858	0.675554	-1.09916	0.465539	-1.17995
178834_at	F47B8.2 /// WBGene00009803	Protein F47B8.2 /// status:Partially_confirmed	NM_074147	0.5153	-1.08631	0.761347	1.03926	0.0976409	-1.24118	7.05901e-07	2.30149	3.41617e-07	2.39164	1.50658e-06	2.21232	1.27904e-07	2.52191	0.726527	-1.04536	0.993672	-1.00101	0.330142	-1.1327	5.49462e-05	1.84595	0.000823104	1.61484	0.0267573	1.34422	0.018269	1.37369	0.0969495	-1.24177	0.0358875	-1.32137	0.000429456	-1.6679
177336_at	crn-2 /// WBGene00000795	Protein CRN-2 /// locus:crn-2	NM_072075	0.878621	-1.0228	0.578672	-1.08571	0.608904	1.07867	0.659666	-1.0673	0.379118	1.13985	0.930788	1.0129	0.121414	1.26435	0.246607	1.18944	0.976862	-1.00429	0.0168017	1.45561	0.0185954	1.44602	0.00515136	1.56774	0.0754331	1.31187	4.22793e-10	4.35822	0.693505	1.06	0.230805	-1.19674	2.69843e-08	3.25105
184393_at	C33H5.13 /// WBGene00016379	Protein C33H5.13 /// status:Confirmed	NM_068887	0.0423691	-1.19609	0.0861164	-1.16122	0.0704419	-1.1713	0.000441043	1.40486	5.92555e-10	2.28688	0.000137642	1.45969	4.86035e-06	1.63079	0.00114795	1.36096	0.195595	-1.1176	0.91519	-1.00903	5.04568e-05	1.50862	3.43009e-06	1.65015	0.00111838	1.36215	0.00020041	1.4418	0.295124	-1.0935	0.00602151	-1.28609	0.0226601	-1.22559
189864_s_at	col-110 /// WBGene00000684	Protein COL-110 /// locus:col-110	NM_068197	0.0028578	-2.06679	4.55282e-05	-2.95952	4.65618e-06	-3.6102	0.00142874	-2.1977	0.000289143	-2.52457	0.000734868	-2.32907	0.00196406	-2.1369	0.000589007	-2.37419	2.32543e-05	-3.13642	6.39946e-06	-3.51031	0.585105	-1.12858	0.29635	-1.26281	0.0279466	-1.66764	0.036463	-1.62296	0.000797371	-2.3126	5.55068e-07	-4.37312	8.94877e-08	-5.19167
185001_at	CELE_C08F11.13	Protein C08F11.13	NM_001268823 /// NM_001268824 /// NM_001268825	0.800383	-1.06594	0.872021	-1.04151	0.000204919	-2.98044	0.000727451	2.63037	1.75078e-05	3.79754	3.32664e-05	3.56373	0.00234954	2.3386	0.236333	1.35441	0.30281	1.30085	6.1896e-05	-3.35228	0.0447208	1.69726	0.000356808	2.82223	0.00509369	2.15971	0.129941	1.47945	0.0876951	1.55995	0.430477	1.22176	5.0626e-05	-3.41923
174457_at	---	---	---	0.00458393	1.55099	0.0755311	1.29791	0.0029502	-1.59108	0.671112	-1.0622	0.153577	1.2298	0.219544	1.19358	0.602468	-1.0769	3.85056e-05	2.02606	0.00163497	1.64553	0.0023207	-1.6131	0.248762	-1.18049	0.556773	1.08726	0.787593	-1.03899	0.320348	-1.15308	5.29299e-05	1.99068	0.0107125	1.47467	0.00442699	-1.55415
184984_s_at	K08D9.4 /// WBGene00019525 /// WBGene00022258 /// Y73C8B.1	Protein K08D9.4 /// status:Partially_confirmed /// status:Partially_confirmed //	NM_071479 /// NM_071480	0.16684	-1.20592	0.186449	-1.19558	5.55301e-05	-1.8997	8.11227e-05	1.86284	2.04645e-06	2.26003	3.92956e-06	2.18239	7.34886e-08	2.72125	0.963754	1.00605	0.878403	-1.02052	0.0569151	-1.30044	0.00439183	1.51133	0.00124592	1.61666	0.00385682	1.52204	0.00343314	1.53166	0.370474	-1.12735	0.203841	-1.18716	7.19111e-05	-1.87447
184205_at	WBGene00013130 /// Y52B11B.1	status:Partially_confirmed /// Protein Y52B11B.1	NM_060463	0.000584718	-2.29392	8.84718e-06	-3.24652	1.75822e-07	-4.56592	0.0075035	-1.84476	0.00578105	-1.88783	0.0118627	-1.7702	0.0117101	-1.77229	0.000442726	-2.34748	1.44742e-05	-3.1153	2.74162e-07	-4.38656	0.00939759	-1.80796	0.00310326	-1.99278	0.00887763	-1.81723	0.0254558	-1.64825	0.000180218	-2.52842	8.32496e-06	-3.26317	4.93568e-07	-4.16258
177219_at	M28.8 /// WBGene00010899	Protein M28.8 /// status:Partially_confirmed	NM_063893	0.0540341	-1.39887	0.04445	-1.42109	0.0224595	-1.49817	0.876508	1.02637	7.46456e-08	3.53172	0.00844187	1.60875	2.30343e-05	2.38008	1.39639e-05	2.45984	0.55969	1.10298	0.0144527	1.54785	2.29358e-06	2.77569	7.22855e-06	2.56963	1.27234e-05	2.47501	1.77284e-07	3.31732	0.0200329	-1.51105	0.00963489	-1.59373	0.185251	-1.25356
186178_s_at	F49C12.10 /// WBGene00009879	Protein F49C12.10 /// status:Confirmed	NM_069232	0.102513	1.36164	0.000378136	-2.11952	0.195002	1.27433	0.00275767	-1.83424	4.03444e-06	-2.94043	0.319814	-1.20289	2.34335e-06	-3.06118	0.378268	-1.17731	0.0826938	-1.38998	0.150959	-1.30964	0.129456	1.33046	0.692231	1.07557	0.797245	1.04837	0.401096	1.16817	0.602326	1.10078	1.3649e-05	-2.68983	0.542552	1.11888
187901_s_at	mab-7 /// WBGene00003104	Protein MAB-7 /// locus:mab-7	NM_075773	4.37016e-05	-2.96976	2.42431e-06	-3.82553	1.4357e-06	-4.00988	0.041641	-1.60065	0.182287	-1.35012	0.0082089	-1.8772	0.0339326	-1.63497	0.000316342	-2.50494	4.20233e-07	-4.48647	1.13565e-06	-4.09585	0.026744	-1.67498	0.0847066	-1.4815	0.00403163	-2.00372	0.0066229	-1.91494	0.000182171	-2.62671	3.39398e-07	-4.57634	3.33106e-07	-4.58432
193673_s_at	CELE_Y43F8C.13 /// WBGene00012834	Protein Y43F8C.13 /// Inosine-uridine preferring nucleoside hydrolase	NM_075412	0.385439	1.08817	0.329957	1.0997	0.461556	1.07414	4.54996e-05	-1.60715	3.94455e-08	-2.12759	8.69366e-07	-1.87235	9.30843e-08	-2.05143	0.0513271	-1.21657	0.551744	-1.05939	0.0835622	-1.18834	0.0117369	-1.29783	0.000140005	-1.54064	0.0206481	-1.26721	1.91576e-06	-1.81473	0.371661	-1.09091	0.225426	1.12628	0.0109087	-1.30177
188998_s_at	pgp-5	Protein PGP-5	NM_001270187 /// NM_001270188	0.0669177	-1.65459	0.346984	-1.28619	0.000568131	-2.83387	0.00938884	-2.09791	0.123824	-1.5196	0.000431292	-2.91608	0.0154173	-1.98237	0.496758	-1.19848	0.0365491	-1.7878	0.000977999	-2.67781	0.0582265	1.6851	2.04943e-05	3.99584	0.110912	1.54382	7.73467e-06	4.42512	0.18286	1.43315	0.208307	-1.4039	0.774054	-1.07915
176540_s_at	stim-1	Protein STIM-1	NM_001027745 /// NM_171065 /// NM_171858	0.444423	1.05496	0.129451	1.11409	0.0302351	1.17172	4.6833e-08	1.71294	2.10319e-08	1.75612	0.00129733	1.2847	9.81794e-06	1.46733	0.265753	1.08155	0.0153154	-1.1968	0.957487	1.00371	3.10424e-08	1.73487	0.000355137	1.331	0.00220036	1.26599	0.00116409	1.28854	0.00520093	-1.23553	0.00607176	-1.23003	0.0547329	-1.14907
172405_x_at	cnc-3 /// WBGene00000557	Protein CNC-3 /// locus:cnc-3	NM_071016	0.0342926	-1.63495	0.00279191	-2.0743	7.9525e-07	-4.24421	0.839541	-1.04585	0.554574	-1.14028	0.956354	-1.01219	0.0005094	2.40868	0.0143735	-1.78256	0.00401493	-2.00752	0.0255196	-1.68479	0.0952051	-1.46297	0.382878	-1.21495	0.0209671	-1.71809	0.00010905	-2.75116	0.175398	-1.35777	0.000447134	-2.43603	1.37217e-09	-7.98136
188675_at	col-79 /// WBGene00000655	Protein COL-79 /// locus:col-79	NM_063907	0.00212161	-1.94972	2.0885e-05	-2.7801	1.41829e-06	-3.43243	0.00119513	-2.03916	0.00128505	-2.0277	0.0040455	-1.85229	0.00634102	-1.78612	0.00227909	-1.93876	7.32629e-05	-2.52534	7.59665e-06	-3.00649	0.192533	-1.29697	0.225117	-1.27312	0.00762457	-1.75931	0.00878402	-1.73884	0.00268415	-1.91386	4.44263e-07	-3.77114	4.20343e-08	-4.60183
175017_s_at	tat-4	Protein TAT-4	NM_062843 /// NM_062844 /// NM_062845	0.0442393	-1.08556	0.749121	1.01259	0.535529	-1.0246	5.31974e-07	1.29912	4.36435e-08	1.35482	8.97984e-07	1.28814	3.5512e-07	1.30774	0.309852	-1.04093	0.918018	1.00403	0.651423	-1.01785	0.00237438	1.14036	2.08245e-05	1.22616	0.0076334	1.11919	0.00185818	1.14475	0.807098	-1.00959	0.873309	-1.00625	0.601529	-1.02067
188030_s_at	flp-15	Protein FLP-15	NM_067419	0.616674	-1.03415	0.963727	1.00305	0.000476028	-1.30673	8.15511e-06	1.45348	7.18703e-06	1.45838	3.9823e-05	1.39404	8.46307e-05	1.3669	0.652206	-1.03068	0.564255	-1.03947	4.51169e-05	-1.3895	0.796858	1.01739	0.206997	1.08967	0.779734	1.0189	0.384939	1.06035	0.601358	1.03568	0.945964	1.00455	0.00226962	-1.25378
179861_at	WBGene00012939 /// Y47D3B.1	status:Partially_confirmed /// Protein Y47D3B.1	NM_067064	0.000547663	-2.18223	0.000107122	-2.47489	1.4627e-07	-4.19398	0.00118978	-2.05417	0.00714359	-1.77867	0.00104689	-2.07487	0.0201336	-1.62818	0.00340718	-1.88955	9.40461e-05	-2.49982	2.45341e-06	-3.32424	0.0989048	-1.39962	0.212573	-1.28504	0.00572627	-1.81144	0.036164	-1.5444	0.0016336	-2.00357	3.90745e-06	-3.20309	4.67513e-08	-4.62781
192619_at	W09D10.4 /// WBGene00012362	Protein W09D10.4 /// Protein phosphatase 2C (2 domains)	NM_066961	0.416755	-1.0871	0.254475	1.12524	0.46305	1.07828	3.7874e-07	2.01088	2.26192e-09	2.54353	7.79175e-06	1.7729	8.43926e-06	1.76717	0.146996	1.16354	0.93785	-1.008	0.599228	-1.0553	0.000285201	1.53533	2.13706e-06	1.86944	0.0385364	1.24765	0.0865767	1.19794	0.273017	1.12006	0.384688	-1.09362	0.100258	-1.18859
188224_s_at	C52A10.2 /// WBGene00015077 /// WBGene00016863	Protein C52A10.2 /// carboxylesterase /// carboxylesterase	NM_071997	1.34757e-09	-4.10927	3.96776e-06	-2.42088	7.73707e-06	-2.32566	0.00909107	-1.52582	0.760263	1.04702	0.908526	-1.01744	0.0332351	1.39985	1.46661e-06	-2.5722	0.0036912	-1.61428	0.572892	-1.08884	0.00112986	-1.73392	0.376518	-1.14357	0.171673	-1.23341	0.114162	-1.27647	6.31308e-07	-2.71018	0.00126767	-1.72207	0.00139707	-1.71209
185593_at	H23N18.5 /// WBGene00019236	Protein H23N18.5 /// status:Confirmed	NM_071917	0.000367783	-2.51703	0.00043122	-2.48204	1.97016e-06	-4.0029	0.0572717	-1.5606	0.0204406	-1.73882	0.00420435	-2.02344	0.000642279	-2.39634	0.000107139	-2.80447	2.23927e-05	-3.21816	2.2767e-08	-6.14655	0.0765584	-1.5105	0.0484532	-1.58941	0.00392975	-2.03608	0.00682407	-1.9341	0.000205869	-2.64852	1.44408e-05	-3.34567	1.42166e-07	-5.12545
194123_s_at	nhr-4 /// WBGene00003603	Protein NHR-4 /// locus:nhr-4	NM_069374	0.0521852	1.16369	0.582453	1.04223	0.00620588	1.24934	2.17721e-08	1.83338	0.000232322	1.37822	3.21224e-07	1.67887	6.55834e-07	1.64168	0.0840087	-1.14313	0.535217	-1.04779	0.14368	1.11871	4.00191e-07	1.66726	0.00476328	1.25965	5.83088e-06	1.53586	0.0229886	1.19753	0.0955622	-1.1374	0.588132	-1.04157	0.157384	-1.11439
192189_at	nhr-57 /// WBGene00003647	Protein NHR-57 /// locus:nhr-57	NM_071752	0.852687	1.02399	0.545281	-1.08056	0.365294	1.12359	3.70768e-07	2.39637	1.32209e-06	2.24042	6.48889e-07	2.32591	3.23806e-07	2.41388	0.732946	-1.04455	0.403771	-1.11329	0.336648	1.13179	0.029038	1.34073	0.00434838	1.48823	0.307192	1.14082	0.094364	1.24599	0.320568	1.13664	0.0705811	-1.2699	0.734969	1.0442
180290_at	CELE_T26E4.10 /// WBGene00012052	Protein T26E4.10 /// status:Predicted	NM_074538	7.6053e-05	2.64992	0.00572657	-1.8605	0.0516299	-1.52068	0.269319	-1.26038	0.20264	-1.30742	0.636748	-1.10284	0.578604	-1.12213	0.00011993	2.55456	0.0255324	-1.62795	0.151747	-1.35389	0.0258727	-1.62593	0.130024	-1.37828	0.38723	-1.19749	0.119749	-1.39119	9.90805e-06	3.12605	0.136836	-1.37025	0.210609	-1.30113
186070_at	gpa-17 /// WBGene00022196	Protein GPA-17 /// locus:gpa-17	NM_065184	0.0133644	-1.29408	0.10043	-1.17928	0.030736	-1.24803	0.00278056	1.37942	9.57233e-09	2.282	0.000587039	1.46512	8.9369e-08	2.06959	0.0177929	1.27838	0.289094	-1.1103	0.0684704	1.20216	3.89588e-06	1.77508	1.03131e-05	1.70916	0.00053736	1.47008	1.61252e-05	1.67999	0.00533873	-1.34399	0.00123204	-1.42396	0.0085109	-1.31867
178577_at	C49F8.1 /// WBGene00008213	Protein C49F8.1 /// status:Partially_confirmed	NM_077823	0.00235802	-2.17367	7.31604e-05	-2.97711	1.53897e-07	-5.29486	0.810947	-1.05678	0.695639	1.09463	0.261321	-1.30044	0.572659	-1.13953	0.0108401	-1.87905	7.41328e-06	-3.66353	7.24178e-08	-5.70945	0.708503	1.09024	0.628654	-1.11837	0.0938787	-1.48939	0.490215	-1.17353	0.000267048	-2.65035	3.8964e-07	-4.83421	1.38147e-08	-6.77442
189537_at	CELE_C44H9.4 /// WBGene00008099	Protein C44H9.4 /// NAM7 like protein	NM_073812	0.00560589	-1.37646	0.403112	1.09349	0.945276	1.00731	0.00137983	-1.46194	3.9416e-07	-2.06279	0.000120954	-1.61753	0.00409652	-1.39547	1.55438e-06	-1.94217	0.911759	-1.01183	0.612977	1.05529	0.939766	-1.00805	0.116426	-1.18653	0.00212211	-1.43551	0.640932	1.05085	0.000116287	-1.62016	0.0189967	-1.30229	0.542338	1.06706
181304_s_at	brc-2 /// WBGene00020316	Protein BRC-2 /// locus:brc-2	NM_066101	0.000161519	1.26662	0.000198873	1.26115	0.00196415	1.20185	0.00744049	-1.16732	1.94124e-09	-1.63691	0.00613049	-1.17238	0.00203932	-1.20088	0.0664697	-1.10711	0.000244852	1.2557	0.00717825	1.16826	0.0771981	1.10265	1.82208e-05	-1.32564	0.795602	1.01396	0.714131	-1.01981	0.0123066	-1.15403	0.00993735	1.1597	0.220852	1.06879
179323_s_at	CELE_C14A6.2 /// CELE_M162.5 /// WBGene00007566 /// WBGene00010931	Protein C14A6.2 /// Protein M162.5 /// status:Partially_confirmed /// status:Par	NM_075144 /// NM_075430	0.00073826	-2.28401	0.786434	-1.06028	0.00908751	-1.8336	6.85577e-06	3.39176	4.34341e-05	2.89918	8.40497e-05	2.74256	0.00157299	2.14109	0.000114596	-2.67207	0.216774	-1.31126	4.24731e-05	-2.90465	0.0288135	1.64348	0.48226	1.16472	0.719573	1.0807	0.764091	-1.06699	1.24524e-05	-3.22286	0.0348881	-1.61242	1.27975e-05	-3.21535
192280_s_at	his-11 /// his-15 /// his-29 /// his-34 /// his-44 /// WBGene00001885 /// WBGene00001889 /// WBGene00001903 /// WBGene00001908 /// WBGene00001918	Protein HIS-11 /// Protein HIS-15 /// Protein HIS-29 /// Protein HIS-34 /// Prot	NM_064487 /// NM_064491 /// NM_064496 /// NM_069002 /// NM_069008	0.925097	-1.01488	0.590934	-1.08839	0.369806	-1.1527	8.7318e-07	2.7733	5.23819e-08	3.34839	2.25848e-05	2.25899	2.97419e-07	2.97637	0.275057	1.18966	0.0745948	-1.33619	0.650004	-1.07406	0.00113715	1.77597	9.13859e-06	2.38925	0.0118929	1.52685	0.0100309	1.54444	0.082388	1.32559	0.142358	-1.26598	0.0824506	-1.32551
181750_s_at	twk-31	Protein TWK-31	NM_001027712 /// NM_001027713	0.504579	1.0967	0.599795	-1.07513	0.291994	1.15811	3.65957e-07	2.56949	1.29096e-07	2.73134	3.21695e-07	2.58878	1.39278e-06	2.38074	0.271376	1.16577	0.637773	-1.06713	0.609585	1.07304	0.00122909	1.64714	0.00669599	1.49834	0.0193749	1.40703	0.126583	1.24064	0.986209	-1.00238	0.104326	-1.25861	0.325978	-1.14639
189309_at	cyp-33C7 /// WBGene00018260	Protein CYP-33C7 /// locus:cyp-33C7	NM_071217	0.709305	-1.06067	0.162443	1.25236	0.473956	1.12029	2.97666e-08	3.5017	1.00303e-07	3.21799	4.54603e-05	2.17099	2.55699e-07	3.0205	0.367557	-1.15419	0.118182	-1.28792	0.828312	-1.03483	9.45415e-06	2.393	0.000185383	1.99142	0.0176907	1.4884	0.0340609	1.4204	0.133335	-1.27456	0.122698	-1.28378	0.0152445	-1.50383
175837_s_at	efk-1	Protein EFK-1	NM_001027401 /// NM_001027402	0.0866648	1.33937	0.119818	1.3019	0.01406	1.54224	2.59621e-08	3.75453	1.31154e-06	2.84456	1.23706e-07	3.35117	9.61269e-06	2.49162	0.929405	1.01475	0.367683	1.16203	0.888368	1.02348	7.21858e-06	2.53889	7.95375e-05	2.17277	0.000104451	2.13502	0.00670853	1.62468	0.412305	1.14622	0.584871	1.0948	0.936433	-1.01327
192807_s_at	F13D11.3 /// WBGene00017428	Protein F13D11.3 /// protein tyrosine-phosphatase family	NM_076574	0.0979569	1.12468	0.0362245	1.16346	0.307794	1.07369	1.33692e-08	1.77308	3.67262e-06	1.50283	1.44846e-06	1.54242	2.39581e-05	1.4277	0.489766	-1.04903	0.861581	1.0121	0.0433556	-1.15668	2.91551e-07	1.61491	6.9921e-05	1.3871	9.7459e-05	1.37479	0.000555351	1.31198	0.617073	-1.03517	0.889469	-1.00963	0.0566673	-1.14641
187454_at	WBGene00021928 /// Y55F3AM.11	status:Partially_confirmed /// Protein Y55F3AM.11	NM_067627	4.45216e-05	1.71911	0.196208	1.15586	0.275663	-1.12923	0.466891	-1.08388	0.465483	1.08416	0.907623	-1.01286	0.710568	1.04176	1.12831e-06	2.02013	0.0627678	1.23691	0.999439	-1.00008	2.14755e-06	1.96254	0.0877829	1.21398	0.00119492	1.49228	0.135133	1.18349	0.57784	1.0634	0.247678	-1.13779	6.19924e-06	-1.87258
187384_s_at	let-767	Protein LET-767	NM_001268006 /// NM_001268007	0.177366	1.09216	0.0993579	1.11487	0.0318294	1.15556	0.000621681	-1.28347	4.07626e-07	-1.54723	3.64625e-06	-1.46059	9.6052e-08	-1.60964	0.132633	-1.10378	0.749004	-1.02074	0.209172	-1.0853	1.46084e-05	-1.4098	3.95433e-06	-1.45754	4.23905e-06	-1.45494	1.04212e-06	-1.50904	0.395783	1.05638	0.235275	1.08028	0.239236	1.07956
185844_at	CELE_F31F4.17 /// WBGene00017963	Protein F31F4.17 /// status:Partially_confirmed	NM_070882	4.02748e-06	-2.57789	1.15967e-06	-2.79674	3.20166e-08	-3.58244	0.00509542	-1.63574	0.00689096	-1.60296	0.00441637	-1.65136	0.622426	1.08289	5.51015e-06	-2.52623	1.00481e-06	-2.82345	0.000185254	-2.02246	0.00932899	-1.57028	0.0298296	-1.44583	0.0143434	-1.52415	0.367406	-1.15795	1.45938e-05	-2.37358	1.82307e-06	-2.71456	2.76305e-06	-2.64175
189372_s_at	dhs-9 /// WBGene00000973	Protein DHS-9 /// locus:dhs-9	NM_065745	0.00979272	-1.29892	0.781837	-1.02645	0.00420522	-1.34281	0.0669404	1.19587	0.00506707	1.33315	0.00556759	1.32826	0.000441741	1.4613	0.114029	-1.16517	0.405678	1.08209	0.321697	-1.0989	0.000267769	1.48844	4.8684e-05	1.58444	5.94936e-06	1.71294	5.07479e-10	2.53592	0.0431388	-1.22022	0.231652	1.12118	0.0174155	1.26879
179688_at	lips-11 /// WBGene00020472	Protein LIPS-11 /// locus:lips-11	NM_061513	5.10019e-05	2.14835	0.975718	-1.00479	0.0359719	-1.41254	0.826304	1.03509	0.151879	1.25868	0.967666	-1.00639	0.0240864	1.45399	2.20576e-06	2.61242	0.771609	-1.04669	0.971731	-1.00558	0.00366504	-1.64944	0.961827	-1.00755	0.574842	-1.09243	0.645999	1.07499	2.58583e-08	3.51704	0.0150139	1.50268	0.156554	1.25528
190217_at	nhr-180 /// WBGene00017961	Protein NHR-180 /// locus:nhr-180	NM_070885	0.108285	1.17116	0.691705	-1.03875	0.0202967	-1.26544	0.000637176	1.45024	1.33072e-05	1.6759	0.00125845	1.41345	0.128704	1.16071	0.00388695	1.3534	0.507595	-1.06578	6.28943e-05	-1.58109	0.00067224	1.44732	5.27806e-05	1.59146	0.0117602	1.29469	0.0710974	1.19587	0.0133797	1.2878	0.127649	-1.16121	0.00014794	-1.53152
180462_at	C07E3.10 /// WBGene00007420	Protein C07E3.10 /// status:Confirmed	NM_063824	7.11032e-05	-2.52724	3.47669e-06	-3.19026	4.91263e-07	-3.73205	7.29147e-05	-2.5224	0.000459692	-2.19221	5.21718e-05	-2.58759	0.21572	-1.27914	0.00044832	-2.19641	2.51622e-06	-3.27272	0.00304977	-1.89257	0.0209362	-1.6137	0.0738821	-1.43599	0.0286008	-1.56979	0.0412224	-1.5184	0.000329062	-2.24893	4.94113e-06	-3.10345	1.04048e-06	-3.51166
191712_s_at	icl-1	Protein ICL-1	NM_001026196 /// NM_070905	0.346977	1.08735	0.229885	-1.11355	0.0844596	-1.17014	1.13645e-06	1.75618	5.28946e-05	1.53448	1.8162e-06	1.72674	1.91569e-06	1.72344	0.562924	-1.05255	0.166848	-1.13253	0.0551845	-1.19237	5.99195e-06	1.65505	1.63225e-05	1.59809	4.13448e-06	1.67686	0.000114489	1.49432	0.581947	1.04993	0.29	-1.09906	0.00666049	-1.29601
177827_at	CELE_T19C4.5	Protein T19C4.5	NM_001129544 /// NM_001129545	0.218849	1.18402	0.650298	1.06334	0.00182094	1.59815	1.41504e-06	2.3416	8.81476e-06	2.11982	9.8758e-06	2.10694	5.8793e-06	2.16649	0.608642	1.07187	0.744065	-1.04517	0.00743357	1.47864	3.64189e-07	2.52667	7.54023e-06	2.13766	0.00886875	1.46383	0.00150036	1.61494	0.989834	1.00172	0.00136379	-1.62325	0.875164	1.02147
176347_at	WBGene00021253 /// Y22D7AL.15	status:Confirmed /// Protein Y22D7AL.15	NM_065037	0.900902	-1.01368	0.851254	1.02068	0.20553	1.15083	1.26062e-06	1.99735	7.56274e-08	2.27403	3.3696e-05	1.73112	3.60497e-06	1.90656	0.292712	1.12316	0.26739	-1.13042	0.392715	1.09853	7.84786e-07	2.04032	1.80868e-05	1.77781	0.00015625	1.62184	1.16224e-05	1.81196	0.173862	-1.16336	0.064653	-1.23255	0.84179	1.02202
193497_at	gpa-9	Protein GPA-9	NM_001269514 /// NM_001269515	0.0241222	-1.31836	0.965688	1.005	0.987764	1.00178	2.34014e-07	2.26419	2.08191e-07	2.2773	2.90009e-07	2.24043	1.58101e-05	1.85529	0.0269203	-1.31077	0.961769	-1.00558	0.0984397	-1.21823	0.000385968	1.60541	0.000135034	1.68343	0.00131244	1.51821	0.00744255	1.39881	0.0576385	-1.25726	0.661768	-1.05217	0.247888	-1.14565
185601_s_at	---	---	---	0.131662	1.45201	0.826398	-1.05441	0.00294057	-2.2053	0.811198	1.05941	1.1043e-05	-3.74505	0.46298	1.1951	0.00441366	-2.11883	0.00031205	-2.73246	0.779886	1.06986	6.35158e-07	-4.95026	0.117153	1.47457	0.891676	-1.03343	0.00102066	2.44243	0.26146	-1.31626	0.84149	-1.04949	0.0708711	1.5709	2.76441e-06	-4.2803
192747_at	hex-1 /// WBGene00020509	Protein HEX-1 /// locus:hex-1	NM_076008	0.31006	-1.06078	0.91828	-1.00592	0.438421	1.04586	7.35691e-05	1.31219	1.15759e-06	1.44284	1.75841e-07	1.50983	3.1509e-06	1.40945	0.533904	1.03656	0.0266217	1.14385	0.0519987	1.12338	0.48282	1.04139	0.551452	1.03497	0.722059	1.02069	0.870871	-1.00939	0.263185	-1.06736	0.652057	-1.02632	0.929698	-1.00509
181835_at	CELE_F55G11.7 /// WBGene00010127	Protein F55G11.7 /// status:Partially_confirmed	NM_070079	0.381848	1.27445	0.612967	-1.14972	0.0166743	-2.01486	0.15203	1.49591	2.49412e-05	4.12097	0.270234	1.35964	0.655633	-1.1308	0.000110995	3.51087	0.396466	-1.26495	0.000146442	-3.40829	0.000411832	3.0508	2.15582e-05	4.18632	0.000900124	2.80389	0.0389524	1.81228	0.0511058	1.7488	0.418859	-1.25097	0.000153226	-3.39182
181555_at	valv-1 /// WBGene00015216	Protein VALV-1 /// locus:valv-1	NM_068786	0.0952961	-1.22347	0.0416289	-1.28403	0.59319	1.06491	0.791603	-1.03152	1.47279e-05	1.87479	0.0129498	1.36592	1.1236e-06	2.11658	0.000610163	1.58065	0.43183	1.09731	1.66591e-07	2.32501	0.0101031	1.38312	0.0129312	1.36602	0.520555	1.07868	5.25251e-06	1.967	0.0776245	-1.23878	0.00025077	-1.64643	0.00153533	1.51446
190485_s_at	ncx-7 /// WBGene00003572	Protein NCX-7 /// locus:ncx-7	NM_066746	0.00354951	-1.66885	0.222872	-1.21927	0.513798	1.11071	0.000409226	-1.91469	4.72539e-06	-2.53344	0.00116345	-1.79284	1.37505e-05	-2.36704	4.15708e-05	-2.20815	0.411231	-1.14168	0.505563	-1.11303	0.0249058	-1.46093	6.73812e-06	-2.47662	0.0102305	-1.55514	7.68314e-05	-2.12511	8.65887e-07	-2.82909	0.112844	-1.29789	0.101565	-1.30963
185468_at	grl-15 /// WBGene00001724	Protein GRL-15 /// locus:grl-15	NM_067191	0.00425445	-2.20449	0.000222635	-2.96364	1.2763e-06	-4.96738	0.00274651	-2.30614	0.000938638	-2.57013	7.85137e-05	-3.28379	0.0505051	-1.67439	0.00147167	-2.45683	6.2964e-06	-4.22003	3.03651e-05	-3.60661	0.0778124	-1.586	0.186907	-1.40511	0.00681103	-2.09845	0.00446948	-2.19322	0.0132764	-1.95305	1.30919e-05	-3.92121	6.1985e-08	-6.86919
172773_x_at	nhr-88	Nuclear Hormone Receptor family	NM_001027064 /// NM_001027066	4.91473e-06	1.93654	0.00763588	1.38949	0.315863	1.12266	6.29433e-06	1.91483	0.000998366	1.52669	0.00074887	1.54657	0.110309	1.20596	0.000777081	1.544	0.317315	1.12226	0.00526281	-1.41432	0.0194702	1.3269	0.195533	1.16229	0.302611	1.12636	0.421549	-1.09676	9.39891e-05	1.6963	0.15683	1.17949	0.0306093	-1.29628
173301_s_at	icl-1	Protein ICL-1	NM_001026196 /// NM_070905	0.600846	1.04048	0.121275	-1.12774	0.025874	-1.19453	4.56457e-06	1.55294	8.63263e-05	1.42283	4.74415e-06	1.55112	1.77024e-06	1.5985	0.528887	-1.04898	0.117876	-1.12906	0.0582442	-1.16048	6.60489e-06	1.5357	2.28606e-05	1.47977	8.05803e-07	1.63802	3.3218e-05	1.46348	0.972816	1.00258	0.463793	-1.0573	0.00593307	-1.25348
183018_at	F16B4.7 /// WBGene00017509	Protein F16B4.7 /// status:Confirmed	NM_071046	0.0282685	1.76324	0.0601473	1.61491	0.931562	1.02131	4.03218e-08	6.79896	0.000131812	3.0174	1.1036e-06	4.80759	4.20545e-07	5.30415	0.32287	-1.27791	0.589946	1.14192	0.359022	-1.25507	0.00881067	1.99914	0.0749743	1.57182	0.0310932	1.74441	0.333252	1.27113	0.191326	1.38634	0.170861	1.40914	0.0882436	-1.53991
179975_at	F59D12.5 /// WBGene00010332	Protein F59D12.5 /// status:Partially_confirmed	NM_078177	0.680368	1.04685	0.607727	-1.05877	8.59305e-08	2.29173	0.374285	-1.10451	0.618977	-1.05688	0.776469	1.03203	0.00536335	-1.39948	0.421104	1.09403	0.507793	1.07661	1.52472e-05	1.80869	0.52104	1.07413	0.145144	1.17979	0.0348466	1.27839	0.958446	-1.0058	0.215696	1.14983	0.297277	1.1241	4.39184e-07	2.12127
178165_at	F46F3.3 /// WBGene00009791	Protein F46F3.3 /// status:Confirmed	NM_001269421 /// NM_001269422 /// NM_001269423	0.00329949	-1.93101	5.67768e-05	-2.67428	9.2538e-07	-3.73723	0.268273	-1.25682	0.0174397	-1.67367	0.0354358	-1.56765	0.222307	-1.2875	9.30436e-05	-2.57148	3.64351e-06	-3.33566	6.95076e-07	-3.82847	0.780508	1.05848	0.542425	1.13274	0.211937	-1.29519	0.104691	-1.40512	0.00738613	-1.80443	1.16302e-06	-3.66629	1.05135e-08	-5.55838
179554_at	lurp-1 /// WBGene00009700	Protein LURP-1 /// status:Partially_confirmed	NM_063939	0.00923975	-1.33796	0.145289	-1.16744	0.0319518	-1.26394	5.18938e-07	2.00804	6.25063e-05	1.64491	0.00334485	1.39788	0.00223025	1.4219	7.44309e-05	-1.63332	3.88028e-05	-1.67701	8.4387e-06	-1.78497	2.2294e-05	1.71526	0.00322509	1.40004	0.000132936	1.59547	0.809336	1.02541	6.81133e-05	-1.6392	0.0369459	-1.25509	1.60642e-07	-2.11426
185764_s_at	F33D4.6	Protein F33D4.6	NM_068859 /// NM_068860	0.005518	-2.22218	0.000223724	-3.11396	1.12886e-05	-4.2408	0.00253036	-2.4176	3.71589e-05	-3.74672	0.000211396	-3.13219	0.00472302	-2.26029	8.41188e-05	-3.44386	1.82107e-05	-4.03438	2.15244e-05	-3.96486	0.323798	-1.30186	0.366652	-1.27245	0.0551242	-1.69539	0.00694623	-2.16651	0.00678973	-2.17199	1.73299e-05	-4.05525	1.05702e-07	-7.05742
190849_at	ugt-41 /// WBGene00017336	Protein UGT-41 /// locus:ugt-41	NM_072417	0.00249763	-1.63024	0.00134044	-1.69071	0.00633462	-1.54184	0.000669343	-1.75989	5.75669e-05	-2.02413	0.00410679	-1.58276	0.0110279	-1.48992	0.000220818	-1.87502	0.00794883	-1.52054	0.0780399	-1.30533	1.80696e-06	-2.47442	5.88581e-06	-2.30811	1.32561e-06	-2.52061	1.09037e-05	-2.22689	0.00793779	-1.52067	0.000974093	-1.72227	0.0329511	-1.3876
177144_at	nhr-114	Protein NHR-114	NM_001029071 /// NM_001029072	0.864906	-1.03872	0.70056	-1.08979	0.548081	1.14408	0.000181901	-2.65465	0.00118287	-2.25379	0.005521	-1.96132	7.05671e-06	-3.52723	0.574643	1.13395	0.336413	1.24199	0.504781	-1.16137	1.83203e-07	-4.93216	6.78612e-07	-4.36091	2.91055e-05	-3.11346	1.90172e-08	-6.16156	0.703471	1.08883	0.103369	1.45362	0.694061	-1.09194
177247_at	agmo-1 /// WBGene00007210	Protein AGMO-1 /// locus:agmo-1	NM_067263	0.000902811	-2.06129	2.00543e-06	-3.27934	6.21101e-07	-3.59882	0.0445888	-1.49917	0.170273	-1.31009	0.0178775	-1.62534	0.35698	-1.19654	0.00512164	-1.8013	7.22887e-07	-3.55532	1.11315e-05	-2.87233	0.0844723	-1.41037	0.128777	-1.35059	0.0263084	-1.57194	0.0174809	-1.62845	0.00158982	-1.97393	5.12253e-07	-3.65503	1.07308e-07	-4.15531
188464_at	F26E4.7	Protein F26E4.7	NM_170913 /// NM_171843	0.0067398	-1.35789	0.0193736	-1.29512	0.23994	-1.13239	0.00113291	1.46417	1.93821e-10	2.9496	4.51774e-05	1.66944	1.49274e-05	1.74674	0.000822933	1.48357	0.22885	-1.13588	0.617963	1.05352	0.00998036	1.33464	0.000131598	1.59853	0.0222975	1.28668	0.00394042	1.38967	0.235615	-1.13373	0.00860916	-1.3434	0.42398	-1.08755
191421_at	str-31 /// WBGene00006097	Protein STR-31 /// locus:str-31	NM_072531	0.92399	-1.02111	0.0913549	-1.46386	1.22859e-06	-4.01764	0.0908095	1.46486	0.235887	1.30138	0.940765	-1.0164	0.634521	1.10996	0.526582	-1.14939	0.00145244	-2.17952	6.17904e-08	-5.30223	0.181584	1.34729	0.38098	1.21334	0.592978	-1.12455	0.60476	1.12034	0.567508	-1.13383	0.00118838	-2.21788	1.6443e-07	-4.83147
182106_at	C34H4.1 /// WBGene00016424	Protein C34H4.1 /// status:Partially_confirmed	NM_067696	0.306537	1.21357	0.0968774	1.37727	0.411454	-1.1675	0.0847722	-1.3953	0.781505	1.05334	6.37712e-05	-2.44756	0.610686	-1.10028	0.00462205	1.78361	0.204072	-1.27364	0.659424	1.08619	3.65477e-05	2.54913	0.00403171	1.80244	0.989386	-1.00249	3.54851e-08	4.35943	0.416878	-1.16539	0.00275498	-1.85548	0.0503615	1.4648
179069_at	CELE_C08E8.4 /// WBGene00007440	Protein C08E8.4 /// status:Confirmed	NM_075191	0.000742768	-1.74645	0.0070538	-1.52978	0.000205805	-1.87897	0.501277	1.10355	3.81144e-05	2.0678	0.270945	1.17658	3.71929e-07	2.71445	0.630251	1.0729	0.0195725	-1.43482	0.0742569	1.30909	0.000544886	1.7777	7.59866e-05	1.98824	0.00421185	1.57819	9.16449e-10	4.04514	0.00502794	-1.56151	0.000938272	-1.72316	0.197052	1.21103
185021_at	pqn-60 /// WBGene00004144	Protein PQN-60 /// locus:pqn-60	NM_070824	0.0156858	1.66369	0.000169673	2.38784	0.000140099	2.42329	1.38123e-08	5.15466	7.14708e-05	2.55212	0.000110474	2.46799	7.55912e-06	3.03871	0.331681	-1.21402	0.500514	1.14327	0.0809322	1.42855	0.0107255	1.7187	0.473474	1.15322	0.308503	1.22588	0.470984	1.15416	0.57925	1.11631	0.0119372	1.70316	0.0202041	1.62732
180193_at	F14F9.4 /// WBGene00017467	Protein F14F9.4 /// status:Partially_confirmed	NM_071973	0.00635788	-1.54215	0.0478986	-1.35264	7.49634e-06	-2.27764	0.256936	-1.18324	0.0419283	1.36529	0.959981	-1.00737	0.000102323	1.96019	0.751329	1.04754	0.339674	-1.15159	0.901307	1.01832	0.0165836	1.45238	3.76969e-07	2.72304	0.0010047	1.7201	2.50361e-10	4.47923	0.190106	1.21576	0.368195	-1.14211	0.0471883	1.35406
183940_at	F56D2.5 /// WBGene00018966	Protein F56D2.5 /// status:Partially_confirmed	NM_065795	0.11221	-1.24846	0.857111	1.0248	0.0084286	-1.47152	0.272235	-1.16328	0.00218497	1.58685	0.541238	1.08699	2.1792e-05	2.02853	0.0077535	1.47858	0.0660906	1.29583	0.00180191	1.60361	0.00182338	1.60258	2.42652e-08	2.98242	0.00417372	1.53119	1.47379e-09	3.56623	0.00672372	1.49065	0.87688	-1.0213	0.00521289	1.51225
179210_at	T05F1.9 /// WBGene00011494	Protein T05F1.9 /// status:Partially_confirmed	NM_060161	0.575228	1.10553	0.101153	-1.35128	9.66873e-06	-2.67852	0.543392	1.11501	0.00063046	2.00135	0.0354505	1.4823	0.0413347	1.46333	0.000712123	1.98434	0.927131	-1.01645	0.00047639	-2.04095	0.00644243	1.69384	0.289722	1.21069	0.231533	1.24206	3.09773e-10	6.09826	0.1949	-1.26552	0.00202636	-1.84278	0.106978	1.34412
176256_s_at	WBGene00021978 /// Y58A7A.4	status:Partially_confirmed /// Protein Y58A7A.4	NM_071960	0.0698182	-1.55406	0.00398567	2.09557	0.00233914	-2.20469	0.00175911	2.26464	8.32586e-05	2.99812	0.292072	1.28435	1.25389e-07	5.5635	0.49679	-1.17386	0.464536	1.18847	0.645522	1.11429	5.6872e-05	3.10443	4.6741e-07	4.87944	0.00284958	2.16384	2.25794e-08	6.64445	0.961507	1.01139	0.115958	1.46065	0.899542	-1.03008
177290_at	ghi-1 /// WBGene00013923	Protein GHI-1 /// locus:ghi-1	NM_064085	0.00209133	-1.77428	0.861778	-1.02969	0.0333049	-1.45565	1.81547e-05	2.42505	3.34107e-07	3.18389	1.18715e-06	2.91406	2.3958e-06	2.77728	0.0826432	-1.3514	0.362214	1.167	0.162096	-1.27103	0.000743902	1.90088	0.00328225	1.72083	0.0461326	1.41858	0.000925573	1.87359	0.000467653	-1.95992	0.0647051	-1.37978	0.0276225	-1.47685
177652_at	R11A8.2 /// WBGene00011237	Protein R11A8.2 /// status:Confirmed	NM_069509	0.00194061	1.34713	0.00601238	1.29446	0.000113147	1.48363	0.000403157	-1.42143	3.45388e-06	-1.67101	6.8589e-06	-1.63177	0.0029997	-1.32682	0.124853	1.14592	0.1737	1.12759	1.47737e-05	1.58941	0.00599532	-1.29459	0.0012662	-1.36712	0.0530589	-1.19039	0.56808	-1.05083	0.00899315	1.27566	0.00053631	1.40776	2.79586e-07	1.82778
182444_at	F18G5.6 /// WBGene00017582	Protein F18G5.6 /// status:Confirmed	NM_077160	0.028728	1.26223	0.219354	1.13453	0.388913	1.09179	9.25083e-08	2.12266	5.07919e-05	1.63637	2.31678e-07	2.03961	9.21695e-06	1.75116	0.787292	-1.02768	0.396991	1.09014	0.30648	-1.11023	1.05677e-06	1.91289	5.73124e-05	1.6286	8.71958e-06	1.75506	0.000245323	1.53801	0.478914	1.07464	0.692132	1.04092	0.205262	-1.13918
184840_at	CELE_Y46G5A.20 /// WBGene00012910	Protein Y46G5A.20 /// status:Confirmed	NM_064323	0.000310155	-1.85746	0.138579	-1.2528	0.531173	1.09798	0.294119	-1.17092	5.0427e-05	2.06335	0.11313	-1.27367	3.6603e-05	2.10207	0.0865451	1.30071	0.0460501	-1.36274	5.44906e-07	2.70252	0.6238	1.07583	0.05395	1.34734	0.207083	-1.21015	0.00049173	1.80842	0.0131085	-1.48315	0.00282934	-1.63104	0.000346218	1.84565
183110_at	CELE_F25B4.8	Protein F25B4.8	NM_171459 /// NM_171460	0.082665	-1.20621	0.30729	-1.11403	2.32939e-05	-1.71827	0.0259147	-1.27866	0.792482	-1.02792	0.225206	-1.13754	0.00251956	-1.41789	0.76874	1.03126	0.931766	1.009	1.95269e-06	-1.90537	0.530126	1.06817	0.0149237	1.31191	0.535145	1.06731	0.0993317	-1.19421	0.863013	1.01822	0.303758	-1.11493	8.07736e-08	-2.19185
176338_at	---	---	---	0.353511	1.11415	0.393745	1.10431	0.0867588	1.22635	1.89247e-06	2.04003	2.84328e-07	2.23373	1.95089e-05	1.83209	2.06763e-05	1.82727	0.0946586	1.21994	0.9428	-1.00832	0.419248	1.09845	0.449138	1.09189	0.3586	1.11286	0.593797	-1.06371	0.416286	-1.09912	0.276866	1.13556	0.662778	-1.05174	0.851466	1.02186
192359_s_at	cul-6 /// WBGene00000841	Protein CUL-6 /// locus:cul-6	NM_070011	0.259142	-1.14102	0.57315	1.06738	0.0331806	1.29428	0.0174515	-1.33834	2.6709e-05	1.8052	0.0319543	-1.29688	0.633303	-1.05671	8.49127e-07	2.11737	0.405422	1.10149	0.000228316	1.63922	0.0686561	1.24308	0.0776837	1.23416	0.430704	-1.0958	1.14423e-06	2.08758	0.234736	-1.14927	0.0430331	-1.27618	4.91542e-07	2.17357
181586_at	F42C5.3 /// WBGene00018345	Protein F42C5.3 /// status:Partially_confirmed	NM_068760	0.378511	1.18323	0.181239	1.29461	0.0746465	1.41833	0.00490437	1.78791	0.0598107	1.4484	0.836771	-1.03983	8.32579e-09	5.02906	0.82329	-1.04325	0.065521	-1.43605	1.28009e-07	3.9895	0.739785	1.06504	0.229558	-1.2601	0.637328	-1.09367	0.00290205	1.86204	0.508208	-1.13423	0.578363	1.11144	6.19273e-05	2.47972
191244_at	ugt-59 /// WBGene00011238	Protein UGT-59 /// locus:ugt-59	NM_069510	1.115e-05	-1.77874	0.726927	-1.03754	9.7523e-07	-1.97267	0.156622	1.16475	0.0107735	1.3342	0.0663429	1.22215	0.00132104	1.46079	0.000301947	-1.55283	0.914931	1.01132	0.000220874	-1.57288	0.370256	1.09991	0.216837	1.14142	0.234843	-1.13551	0.922886	1.01025	2.7241e-05	-1.71405	0.0203184	-1.29584	1.43235e-07	-2.14774
173030_at	agmo-1 /// WBGene00007210	Protein AGMO-1 /// locus:agmo-1	NM_067263	0.000218762	-1.80676	4.84622e-06	-2.2191	1.07607e-08	-3.17689	0.000585782	-1.7137	0.103618	-1.25891	4.87364e-05	-1.95798	0.751347	1.04459	0.0483294	-1.32728	4.52855e-07	-2.53542	0.000305588	-1.7747	0.000928484	-1.67153	0.068271	-1.29669	0.0153249	-1.42662	0.382421	-1.12873	0.0205118	-1.40159	9.0654e-05	-1.89395	8.99008e-06	-2.14524
188587_s_at	ctl-1 /// ctl-3 /// WBGene00000830 /// WBGene00013220	Protein CTL-1 /// Protein CTL-3 /// locus:ctl-1 /// locus:ctl-3	NM_064578 /// NM_171051	0.170791	-1.11868	0.557953	1.04832	0.0029753	-1.30018	6.34104e-06	1.57869	1.94475e-06	1.6401	4.81172e-06	1.59271	1.49565e-07	1.78726	0.360884	-1.07679	0.487255	1.05764	0.0941972	-1.14845	0.0292691	1.20218	0.00855446	1.25542	0.00311988	1.29817	0.00127272	1.33618	0.394837	-1.07124	0.131525	1.13203	0.0599444	-1.16979
181536_at	CELE_F52B11.5 /// WBGene00009927	Protein F52B11.5 /// status:Confirmed	NM_070300	0.00662925	-1.50201	0.0180739	-1.41527	0.00209027	-1.60329	0.000210446	1.8167	5.45898e-08	2.8902	2.01783e-05	2.06165	0.000114022	1.8776	0.678158	1.05918	0.119722	-1.24712	0.00376719	-1.55128	4.28853e-05	1.97917	2.06226e-06	2.33801	0.000684828	1.70449	4.47223e-05	1.97469	0.0920558	-1.27148	0.00133702	-1.64333	0.00200667	-1.60692
173708_s_at	CELE_C47A4.1 /// dnj-2 /// WBGene00001020 /// WBGene00008122	Protein C47A4.1 /// Protein DNJ-2 /// locus:dnj-2 /// status:Predicted	NM_069725 /// NM_070247	0.544039	-1.05577	0.843925	1.0177	0.61018	1.0466	1.07311e-06	-1.76985	3.21324e-07	-1.85081	1.335e-05	-1.617	0.00320858	-1.33467	0.272629	-1.10407	0.233058	1.1139	0.001073	1.38785	0.720242	1.03247	0.679914	-1.03751	0.8386	-1.01832	0.693783	1.03576	0.175645	-1.13093	0.715167	-1.0331	0.58558	1.04994
183959_at	C49A9.2 /// WBGene00016756	Protein C49A9.2 /// status:Partially_confirmed	NM_068536	0.000803396	-1.53949	0.024568	-1.31003	0.408698	-1.09929	2.10866e-06	-2.00872	2.19228e-06	-2.00511	7.65511e-07	-2.10587	7.36244e-06	-1.8972	0.000836233	-1.53673	0.00951136	-1.37339	0.74163	-1.03826	0.000446074	-1.58044	0.0224215	-1.31619	0.0306998	-1.29497	0.00152055	-1.49589	0.037099	-1.28208	0.535125	-1.07341	0.727546	-1.04048
184159_at	CELE_T05E12.6	Protein T05E12.6	NM_001129530 /// NM_074926	0.44996	-1.30363	0.300556	-1.44092	0.0641335	-1.95421	4.09984e-06	-7.7328	0.0297522	-2.22055	0.000645245	-3.86989	5.22097e-07	-10.375	0.00891883	2.67129	0.353043	1.38675	0.0101142	-2.62193	0.000413805	-4.11201	0.00456787	-2.94452	0.000139921	-4.76488	1.20148e-07	-12.8962	0.843685	1.07124	0.150584	-1.6697	2.20107e-05	-6.12882
192695_at	bas-1	Protein BAS-1	NM_001025979 /// NM_001025980	0.464384	-1.12204	0.365711	-1.15348	0.598032	-1.08627	2.39152e-06	-2.58972	3.84012e-06	-2.51347	4.9106e-06	-2.475	4.67871e-07	-2.87649	0.587035	-1.089	0.535029	-1.10238	0.237127	-1.20656	0.197758	-1.2277	0.444124	-1.12806	0.185947	1.23476	0.05649	-1.36389	0.845535	-1.03097	0.0903985	1.31421	0.236714	-1.20676
193588_s_at	thn-1 /// thn-2 /// WBGene00009213 /// WBGene00009215	Protein THN-1 /// Protein THN-2 /// locus:thn-1 /// locus:thn-2	NM_069959 /// NM_069961	0.0146473	-1.47275	0.340447	1.15388	0.209634	1.20889	0.299799	1.16877	0.544046	-1.0948	0.33319	1.15643	0.359108	1.1475	0.000242582	-1.88448	0.376819	1.14169	0.255721	1.1869	0.0140388	-1.4768	0.000266223	-1.87436	4.29259e-06	-2.38486	0.716327	-1.0556	0.000279145	-1.86922	0.0314991	-1.39953	0.00154553	1.69126
180841_at	CELE_C32H11.5 /// WBGene00007868	Protein C32H11.5 /// status:Confirmed	NM_070066	0.000403002	-2.35406	8.47349e-06	-3.2361	5.22369e-07	-4.10778	0.0512126	-1.53404	0.0669134	-1.49212	0.0113225	-1.77181	0.139706	-1.37507	0.000564007	-2.28972	1.54744e-06	-3.73768	1.84249e-06	-3.68209	0.147379	-1.36641	0.656415	-1.09848	0.0580578	-1.51439	0.0176112	-1.70152	0.00538883	-1.89247	2.50577e-06	-3.58657	4.62715e-08	-5.11521
174254_at	M03F4.6 /// WBGene00019759	Protein M03F4.6 /// status:Confirmed	NM_076442	0.0100452	-1.94732	0.00545032	-2.07161	5.9631e-07	-4.96505	0.273481	-1.30635	0.354786	-1.25231	0.011862	-1.9142	0.160571	-1.41235	0.0150836	-1.86677	9.93941e-05	-3.03553	2.75695e-07	-5.36791	0.22183	-1.3486	0.298359	-1.28849	0.00216598	-2.26807	0.00879675	-1.97396	0.0155717	-1.86051	2.29648e-05	-3.48402	1.57215e-08	-7.26735
190972_at	CELE_D2023.4 /// WBGene00008408	Protein D2023.4 /// diamine acetyltransferase	NM_073577	0.760914	-1.01824	0.188262	-1.08279	0.992404	-1.00057	1.79575e-05	-1.36776	7.87132e-09	-1.66103	9.08714e-06	-1.38977	5.57316e-07	-1.48641	0.00138351	-1.23657	0.116993	-1.10021	0.166734	-1.08736	0.000329274	-1.27868	0.000103491	-1.31333	0.0774437	-1.11443	4.62286e-05	-1.33803	0.452897	-1.04583	0.333692	1.05965	0.441833	-1.047
174092_at	C16D9.9 /// WBGene00015864	Protein C16D9.9 /// status:Confirmed	NM_072729	0.00238453	1.40436	0.0809224	1.19989	0.166254	-1.15349	2.77026e-07	2.02309	0.000114822	1.58417	2.29561e-05	1.688	1.77563e-06	1.87148	0.351573	1.09967	0.990891	1.00115	0.0371572	-1.24693	0.00306845	1.38996	0.0190714	1.2858	0.00230755	1.40623	0.00694724	1.34349	0.0151285	1.29911	0.0644138	1.21394	0.08982	-1.19339
191375_at	str-131 /// WBGene00006180	Protein STR-131 /// locus:str-131	NM_072683	0.000257456	-2.41144	0.00019198	-2.46935	2.81577e-08	-5.23261	0.420503	-1.18348	0.699496	1.08361	0.742424	-1.07072	0.366718	1.20816	0.00522302	-1.88037	0.000659824	-2.23407	1.5901e-06	-3.65959	0.11135	1.40461	0.14032	1.36814	0.746106	-1.06964	0.428735	1.17993	0.000185955	-2.47572	1.35337e-06	-3.71	4.55004e-09	-6.22899
183735_at	K03H9.3 /// WBGene00019372	Protein K03H9.3 /// status:Partially_confirmed	NM_062892	0.111739	-1.20623	0.000540142	-1.57322	3.63152e-05	-1.7751	0.0164017	1.34054	0.669366	1.05032	0.48975	1.08292	0.484906	-1.08389	0.000873005	-1.53953	4.70101e-06	-1.94748	1.4876e-08	-2.57922	0.361455	1.11143	0.0424018	-1.27562	0.129337	-1.19527	0.0494434	-1.2649	8.35326e-05	-1.71016	1.03126e-06	-2.08997	2.80703e-08	-2.49554
180424_at	F15E6.3 /// WBGene00017484	Protein F15E6.3 /// status:Confirmed	NM_068136	0.000122164	2.72187	0.31414	-1.25231	0.237273	-1.30376	0.000421666	2.44639	0.130036	1.40927	0.0220389	1.70878	0.0969113	1.45944	0.0508839	1.56797	0.0134605	-1.79288	0.00153895	-2.18542	5.72936e-05	2.90518	0.00473455	1.97642	0.00728755	1.89961	0.274895	1.27701	0.00957957	1.85171	0.00667101	-1.91522	4.50534e-05	-2.96602
172045_x_at	hil-7	Protein HIL-7	NM_001026111 /// NM_001026112 /// NM_001026113 /// NM_068626	0.941024	1.00986	0.192502	-1.19248	0.0113903	-1.43304	4.50175e-06	2.16594	3.731e-06	2.18769	5.46561e-06	2.14375	5.21851e-07	2.43421	0.881316	1.02001	0.168659	-1.20482	0.0764854	-1.27511	0.0258715	1.36592	0.0237571	1.37293	0.781045	1.03759	0.0296158	1.35478	0.910389	1.01504	0.00216267	-1.56982	0.00985963	-1.44482
189041_s_at	pgp-6 /// pgp-7 /// WBGene00004001	Protein PGP-6 /// Protein PGP-7 /// locus:pgp-7	NM_001047822 /// NM_001047823 /// NM_001270189 /// NM_077411	0.0131625	-1.86205	0.0124026	-1.87331	0.000713258	-2.4616	4.01132e-05	-3.20311	0.00335728	-2.12936	3.20468e-05	-3.26975	0.0013531	-2.31977	0.367216	-1.23785	0.0101076	-1.91229	0.0200863	-1.78275	0.142479	-1.422	0.000602128	2.50031	0.714424	-1.08977	0.00030399	2.66206	0.0102599	1.90942	0.132438	-1.43564	0.0761295	1.5378
184411_at	C12D12.1	Protein C12D12.1	NM_001129632 /// NM_076201 /// NM_076202	0.00202414	-1.29636	0.00214646	-1.29405	0.500878	-1.05258	0.00096405	-1.32566	0.664979	1.03342	0.00591943	-1.2541	0.341819	-1.07542	0.468536	1.05678	0.012565	-1.2242	0.0457759	1.17112	0.000211458	1.38666	0.0001311	1.40634	0.00255143	1.28725	0.0142152	1.21925	0.00320914	-1.27822	0.000176838	-1.39399	0.0245363	-1.19711
192344_at	C28G1.5	Protein C28G1.5	NM_001129642 /// NM_077094	0.0011909	-1.53824	0.00147179	-1.523	0.312578	-1.12846	0.00019763	-1.67188	0.651957	1.05497	9.95122e-07	-2.14315	0.425849	1.09956	0.254352	1.14663	6.9796e-06	-1.9523	0.000346839	1.62906	0.112931	-1.21261	0.520469	-1.07941	0.00623642	-1.42084	0.457106	1.0926	0.0130216	-1.36927	4.80179e-05	-1.78453	0.183471	1.17407
175675_s_at	unc-84	Protein UNC-84	NM_001029536 /// NM_001029537	0.116106	1.15167	0.820894	1.02002	0.519139	1.05831	2.32348e-07	1.85298	2.46128e-06	1.70097	3.54126e-07	1.82429	5.25114e-07	1.79811	0.526911	1.05719	0.961518	1.00423	0.76125	1.02698	0.000120927	1.48689	0.00495293	1.3074	0.0545611	1.19132	0.00635998	1.29558	0.885914	1.01264	0.0285595	-1.2236	0.358733	-1.08443
183159_at	F09F9.2 /// WBGene00017307	Protein F09F9.2 /// status:Confirmed	NM_076297	0.0388176	-1.76174	0.00194516	-2.46227	1.11846e-06	-5.32818	0.010138	-2.06081	6.21804e-05	-3.50529	0.000398106	-2.90088	0.0691379	-1.63716	0.000289715	-2.9966	6.94467e-05	-3.466	9.91367e-06	-4.23284	0.690109	-1.11022	0.847504	-1.05165	0.113765	-1.52996	0.215309	-1.3906	0.0596789	-1.66881	8.55311e-05	-3.39319	1.44262e-07	-6.67381
189646_at	CELE_K09C4.5 /// WBGene00019550	Protein K09C4.5 /// sugar transporter	NM_076164	0.399978	-1.18564	7.14944e-05	-2.58871	0.237515	-1.2722	1.49602e-06	-3.52311	5.30943e-08	-4.68045	0.00203978	-1.98843	3.91526e-05	-2.7137	0.031361	-1.57513	0.0684271	-1.46106	0.919544	1.02049	1.12137e-06	-3.60763	1.12179e-06	-3.60752	0.117295	-1.38107	4.635e-06	-3.21406	0.400062	-1.18561	0.964129	1.00907	0.53454	-1.13341
190006_at	mop-25.1	Protein MOP-25.1	NM_001029648 /// NM_001029649	0.983714	1.00158	0.0214385	1.20777	0.370069	1.07259	7.3949e-08	1.79412	1.66888e-05	1.50877	2.6257e-06	1.59747	7.21512e-07	1.66429	0.0348072	-1.18725	0.352807	1.0754	0.948157	-1.00505	0.000364384	1.37442	0.000657093	1.35005	0.775844	1.02234	0.182819	1.11097	0.833457	-1.01644	0.175228	-1.11311	0.0751225	-1.15341
190564_at	ttr-28 /// WBGene00011285	Protein TTR-28 /// locus:ttr-28	NM_073825	0.00706825	1.4617	0.0544353	1.29777	0.719966	1.04787	4.59862e-07	2.41167	0.166719	1.20179	2.9384e-06	2.18393	1.26262e-08	2.96001	0.0215407	-1.37288	0.222402	1.17522	0.0626689	1.28612	0.020555	1.37662	0.528453	1.08594	0.166856	1.20172	0.997748	1.00037	0.28016	1.15305	0.342697	1.13289	0.0450749	-1.31326
189405_at	cyp-35D1 /// WBGene00008829	Protein CYP-35D1 /// locus:cyp-35D1	NM_074643	0.000317615	3.39022	6.09615e-05	4.0944	0.221698	-1.4401	0.127963	-1.58144	0.0132307	-2.17654	0.0065975	-2.37404	0.237643	-1.42201	0.00487442	2.46327	0.00207657	2.72743	0.382794	-1.29492	0.00135143	-2.86834	5.62273e-07	-7.10476	7.25913e-08	-9.18303	0.0196725	-2.06809	0.291015	1.3687	0.405787	1.27889	0.898146	-1.03832
185729_at	T03G11.6 /// WBGene00020199	Protein T03G11.6 /// status:Confirmed	NM_076479	0.228862	1.10755	0.83945	1.01709	0.000571901	1.38851	2.09234e-05	-1.54669	0.00148587	-1.34545	8.94937e-05	-1.47501	0.00508048	-1.29062	0.00750459	1.27321	0.443946	1.06651	2.32857e-06	1.664	0.0490476	-1.18711	0.733499	-1.02891	0.937131	1.00662	0.647337	1.03907	0.00676517	1.27785	0.0268736	1.21538	9.99879e-07	1.71272
192338_at	hsp-12.3 /// WBGene00002012	Protein HSP-12.3 /// locus:hsp-12.3	NM_069266	0.541139	-1.09068	0.705101	-1.05509	0.747443	1.04667	4.86071e-07	2.59354	1.24629e-07	2.81451	1.77719e-07	2.75444	9.37838e-06	2.18783	0.971589	-1.00505	0.962988	1.00659	0.382716	-1.13259	0.0631033	1.31372	7.08651e-05	1.95553	0.0125388	1.45921	0.00238261	1.60876	0.0360339	1.36478	0.716757	1.05275	0.0889803	1.28172
191998_at	sod-4	Protein SOD-4	NM_001268073 /// NM_001268074	0.00116712	-1.42992	0.460798	1.07548	0.0727747	-1.19984	1.10178e-05	1.71015	1.52429e-07	2.03191	2.90083e-05	1.64743	4.03286e-07	1.95123	0.0684462	-1.20348	0.718527	1.03604	0.609046	-1.0516	0.00635188	1.33682	5.54239e-05	1.60706	0.030336	1.25039	0.00806797	1.32374	0.0865381	-1.18947	0.951777	1.00595	0.0595226	-1.2117
192589_at	ran-4 /// WBGene00004305	Protein RAN-4 /// locus:ran-4	NM_059921	0.652519	1.03659	0.352726	1.07755	0.0156167	1.22765	1.94597e-06	-1.63379	8.77718e-07	-1.67677	4.86599e-05	-1.47574	2.82247e-06	-1.61431	0.900412	1.01002	0.0347106	1.19296	0.0110279	1.24247	0.00701508	-1.26157	0.0264645	-1.20487	0.299659	-1.08714	0.297096	-1.08763	0.308987	1.08536	0.00913349	1.25044	0.000153913	1.42398
180965_at	W04B5.1 /// WBGene00021018	Protein W04B5.1 /// status:Confirmed	NM_065153	0.378975	-1.07924	0.756134	-1.02708	0.165005	1.12957	1.61201e-07	1.85746	3.26692e-08	1.97242	5.18532e-07	1.7802	0.000166806	1.46061	0.850542	-1.01634	0.423919	-1.07166	0.17635	-1.12583	0.0872965	1.16376	0.0012608	1.36444	0.0217044	1.23229	0.0242582	1.22701	0.339927	1.08636	0.72313	1.03097	0.0510053	1.19095
191924_s_at	tag-173 /// WBGene00006518	Protein TAG-173 /// locus:tag-173	NM_059748	0.235689	-1.06995	0.438432	-1.04477	0.467553	1.04189	1.42123e-06	-1.42396	2.95534e-07	-1.47713	4.50778e-05	-1.31806	1.0158e-06	-1.43502	0.0729053	-1.1099	0.55259	1.03405	0.55479	1.03386	1.76991e-06	-1.41682	8.95525e-05	-1.2984	0.00060978	-1.245	0.00026992	-1.26747	0.726579	1.01986	0.137183	1.08924	0.0113521	1.16466
191434_at	ugt-54 /// WBGene00012013	Protein UGT-54 /// locus:ugt-54	NM_069595	0.000448826	1.54445	0.0805576	1.21551	0.0588601	1.23637	5.55682e-06	1.86011	0.0302957	1.27927	0.00185956	1.45353	0.410327	-1.09378	0.578054	1.06218	0.634749	-1.05282	9.95165e-05	-1.64557	5.47205e-08	2.29185	3.23511e-05	1.72538	2.26651e-06	1.93407	0.00243925	1.43651	0.17156	1.16272	0.8141	1.02576	0.0254152	-1.29041
192581_s_at	pck-1	Protein PCK-1	NM_064733 /// NM_181904 /// NM_181905 /// NM_181906	0.000736918	-1.54426	0.00195001	-1.47805	0.00865624	-1.37886	2.85341e-05	1.78349	5.86268e-06	1.91467	2.0278e-07	2.24065	1.38365e-06	2.04572	0.00352492	-1.43846	0.161019	-1.17648	0.114444	-1.20211	0.00516342	1.41309	0.000515131	1.56909	0.00036448	1.59337	0.002752	1.45496	0.00723608	-1.39073	0.0240568	-1.31082	0.0157393	-1.33918
194109_s_at	plc-2 /// WBGene00004037	Protein PLC-2 /// locus:plc-2	NM_074351	0.000639682	-1.36126	2.65944e-05	-1.50221	1.50744e-08	-1.92595	0.891442	-1.0109	0.00150102	1.3253	0.00151693	1.32486	0.000901526	1.34674	0.841165	-1.01605	0.157201	-1.12164	0.000184939	-1.41466	0.258307	1.09529	0.0148303	1.22922	0.0277594	1.20223	0.100083	1.14392	0.021681	-1.21295	0.000538254	-1.3686	5.09606e-08	-1.84408
179854_at	fbxa-128 /// WBGene00012923	Protein FBXA-128 /// locus:fbxa-128	NM_067034	0.639054	-1.11802	0.255026	-1.31503	0.0808837	-1.53416	0.388336	1.22917	0.00610905	2.02608	0.4603	1.19272	0.088879	1.51657	0.111359	1.47433	0.207881	-1.35522	0.362798	-1.24343	5.48848e-05	3.15353	1.92105e-07	5.42792	0.00025178	2.73963	2.52813e-08	6.70211	0.0785929	1.53952	0.0902509	-1.51371	0.177962	1.3853
180214_at	T13C2.3	Protein T13C2.3	NM_001027172 /// NM_001027173	2.49902e-06	-2.08434	0.000143889	-1.71744	1.40979e-06	-2.14397	1.33486e-05	-1.92209	0.0158424	-1.36511	1.42026e-05	-1.9164	0.00110541	-1.55926	0.00322355	-1.48035	0.000153231	-1.71236	0.000110078	-1.73926	8.45558e-08	-2.4753	0.0167034	-1.36127	9.00923e-05	-1.75576	0.00178346	-1.52374	0.266067	-1.14627	0.112718	-1.2182	0.0295178	-1.31978
186903_at	WBGene00021909 /// Y55B1BL.1	status:Confirmed /// Protein Y55B1BL.1	NM_064795	0.0802294	-1.2227	0.362253	-1.10765	0.131502	-1.18754	3.71239e-06	1.92828	6.51576e-06	1.8806	0.000149794	1.64026	0.00174183	1.47368	0.0510225	-1.2537	0.0245973	-1.30214	0.000521661	-1.55386	0.338782	-1.11342	0.123978	1.19182	0.394207	-1.10021	0.0122622	-1.34737	0.464298	1.0853	0.420098	-1.0945	0.00305596	-1.43706
173004_s_at	grl-7	Protein GRL-7	NM_001028922 /// NM_001028923	0.0137686	-1.86899	0.00133646	-2.34891	3.55036e-05	-3.29075	0.0121649	-1.89294	0.00010839	-2.96742	5.13129e-05	-3.18014	0.00253851	-2.20982	0.000124393	-2.92986	5.12957e-06	-3.94616	6.80765e-06	-3.84162	0.208114	-1.35578	0.0582329	-1.59674	0.00471447	-2.08119	0.00301747	-2.17339	0.00264445	-2.20117	1.3338e-05	-3.6057	2.62847e-07	-5.27526
180978_at	M03F4.6 /// WBGene00019759	Protein M03F4.6 /// status:Confirmed	NM_076442	0.00822543	-1.85717	0.00191932	-2.11402	4.25056e-07	-4.37057	0.178246	-1.3472	0.268577	-1.27557	0.0196996	-1.71091	0.349294	-1.2277	0.014792	-1.75842	0.00011613	-2.68476	1.19247e-06	-3.98291	0.0998693	-1.44458	0.0904406	-1.46098	0.000336129	-2.45408	0.0139329	-1.7684	0.00726941	-1.87825	3.85924e-06	-3.59134	4.87817e-08	-5.35028
189221_at	cyp-37B1 /// WBGene00009226	Protein CYP-37B1 /// locus:cyp-37B1	NM_074708	0.000560622	-2.4825	0.0211504	-1.75812	0.000270556	-2.65128	0.000146176	2.80225	2.20465e-06	4.10813	1.30606e-06	4.31576	3.63999e-05	3.1759	0.0302601	-1.69337	0.568094	-1.14155	0.00107698	-2.33935	0.0080596	1.93644	0.000178108	2.75291	5.02017e-05	3.08509	0.00659193	1.97455	0.022583	-1.74622	0.670526	-1.10353	0.000335898	-2.6001
176819_s_at	ugt-29	Protein UGT-29	NM_070897 /// NM_182348	0.0505596	-1.38057	0.284068	-1.18728	0.0127387	-1.52462	0.0240603	-1.45838	0.00753197	-1.57961	0.000787521	-1.82521	0.293969	-1.18305	0.0168743	-1.49533	0.0184694	-1.48592	0.187575	-1.23678	0.0847561	1.32538	3.5393e-06	2.55381	0.491012	1.11581	5.43861e-06	2.48514	0.0438055	1.39569	0.0381241	-1.41029	0.199124	1.22983
174281_at	WBGene00022314 /// Y77E11A.14	status:Confirmed /// Protein Y77E11A.14	NM_067674	0.448966	-1.10651	0.295042	-1.15115	0.000484622	-1.69947	0.00189387	1.5821	0.000111076	1.83415	0.000134536	1.81607	0.0159205	1.40647	0.726057	1.04772	0.982966	-1.00284	4.98958e-05	-1.91169	0.000654037	1.67314	0.000125981	1.82225	0.000678142	1.66998	0.283949	1.15502	0.905093	-1.01597	0.288759	-1.15333	4.36997e-07	-2.46182
178161_s_at	---	---	---	0.000125771	-1.74845	4.43304e-06	-2.05733	0.595713	-1.06804	0.833962	-1.02628	0.388192	-1.11359	0.121082	-1.21744	0.556419	-1.07575	2.31672e-05	-1.89718	1.57526e-07	-2.44053	0.365536	-1.11953	0.898067	1.01597	0.525684	-1.08203	0.324052	-1.13117	0.381528	-1.11531	1.7715e-05	-1.92209	2.87513e-07	-2.36437	0.132165	-1.21022
185024_s_at	WBGene00013244 /// Y56A3A.33	status:Partially_confirmed /// Protein Y56A3A.33	NM_067164	0.670531	-1.08582	0.400945	1.1776	0.839944	1.0398	6.56168e-07	3.58611	3.25331e-08	4.60331	2.17935e-06	3.26065	1.19896e-05	2.85814	0.389991	1.18219	0.72388	1.07072	0.335564	-1.20667	3.58758e-05	2.63002	4.81604e-06	3.06554	0.00159359	1.97448	0.00284809	1.8875	0.714017	1.07347	0.52537	-1.13112	0.138825	-1.34005
186233_at	srbc-20 /// WBGene00016693	Protein SRBC-20 /// locus:srbc-20	NM_071179	0.244628	1.2613	0.758186	1.06248	0.827425	1.04383	6.01347e-07	3.69607	3.07507e-06	3.24105	7.2835e-07	3.63868	0.0354778	1.54298	0.609368	1.10602	0.819269	1.04599	0.000267219	-2.29483	6.14048e-05	2.56822	2.01394e-06	3.35207	0.00115968	2.04917	0.077365	1.43211	0.0171347	1.64626	0.40446	-1.1796	0.0103885	-1.71801
193218_s_at	T01D3.3	Protein T01D3.3	NM_073988 /// NM_073989	0.00136361	1.37601	1.37388e-05	1.61511	0.000559202	1.41977	3.99782e-11	2.71691	0.00173942	1.36417	0.000161057	1.48251	0.0012981	1.37841	0.000321527	-1.44739	0.164606	-1.13469	0.00106017	-1.38829	1.54605e-07	1.90246	0.0254137	1.23378	0.303226	1.09717	0.0298091	1.22581	0.208669	-1.12062	0.428373	-1.07359	0.322423	-1.09314
189392_s_at	F28B4.3 /// WBGene00017892	Protein F28B4.3 /// EGF-like repeat	NM_076150	0.0415219	-1.19764	0.12762	-1.14129	0.00986467	-1.26454	0.0360358	-1.20442	0.156242	-1.1304	0.0820196	-1.16416	0.0106497	-1.26105	0.175387	-1.12405	0.252609	-1.10314	0.00265545	-1.324	0.00126009	1.35785	0.000134619	1.46226	2.85072e-05	1.53909	0.0543081	1.18464	0.216584	-1.11213	0.935304	-1.00689	0.000175927	-1.44943
187681_at	T25D10.4 /// WBGene00020801	Protein T25D10.4 /// status:Confirmed	NM_062891	0.0154626	-1.30342	0.0624263	-1.21975	0.00192016	-1.42487	0.0419389	1.24413	0.00901668	1.33487	0.135307	1.17012	0.921985	-1.01011	0.0675675	-1.21482	0.0172792	-1.29691	6.62281e-06	-1.79065	6.76025e-07	1.96948	0.000101375	1.60412	0.00711218	1.34865	5.90873e-06	1.79903	0.000107639	-1.60028	7.53359e-06	-1.78124	0.000204195	-1.55986
193748_at	catp-2 /// WBGene00015338	Protein CATP-2 /// locus:catp-2	NM_071927	0.674649	1.07943	0.348998	1.18745	0.465546	-1.14268	2.23847e-06	3.0344	4.42563e-08	4.10226	0.00187479	1.87433	3.94225e-05	2.46718	0.04629	1.4593	0.0976921	-1.36337	0.0706005	-1.4054	0.47482	1.1395	0.873068	1.02947	0.544921	-1.11679	0.699296	1.07284	0.890122	-1.02543	0.703648	-1.0717	0.292319	-1.21368
183044_at	F38A5.7 /// WBGene00018164	Protein F38A5.7 /// status:Confirmed	NM_068614	0.540011	1.05131	0.0266723	1.20932	0.00170517	1.32875	1.03213e-05	1.56358	1.02353e-07	1.82539	0.000365277	1.39601	1.01398e-05	1.56448	0.0177737	1.22734	0.350158	1.07972	0.00167542	1.32951	0.000430117	1.38878	0.000705351	1.36706	0.0115376	1.24627	5.32984e-05	1.48374	0.674037	1.03487	0.319716	1.08523	0.000215257	1.41961
176918_at	M7.8 /// WBGene00010884	Protein M7.8 /// status:Partially_confirmed	NM_069668	0.216207	1.15294	0.80112	1.02895	0.459239	1.08794	2.96235e-06	1.97126	6.109e-05	1.72157	5.86689e-08	2.37559	1.80931e-07	2.24779	0.951528	1.00691	0.0668435	1.24	0.0663186	1.24055	3.79682e-06	1.94908	0.000576388	1.55926	9.97312e-05	1.68478	0.000248325	1.61841	0.477628	-1.08419	0.306039	-1.12433	0.373407	-1.10697
177235_s_at	DH11.2 /// WBGene00008436	Protein DH11.2 /// status:Partially_confirmed	NM_063275	0.0274569	-1.49815	0.01869	-1.54388	0.000518182	-1.99332	0.000558432	-1.98318	0.000107919	-2.21703	0.165133	-1.27952	0.0025521	-1.78569	0.00627501	-1.6748	0.982022	1.00393	0.00237316	-1.79482	1.34798e-07	-3.54837	4.07335e-07	-3.26974	3.35099e-05	-2.40003	5.80044e-05	-2.31224	0.073312	-1.38051	0.803608	-1.04424	0.141812	-1.29892
183496_at	C26B2.8 /// WBGene00016130	Protein C26B2.8 /// status:Partially_confirmed	NM_068940	0.000633813	-2.34946	2.9834e-05	-3.05303	1.86627e-06	-3.89107	0.0952985	-1.45897	0.438317	-1.18702	0.0227859	-1.69772	0.0930439	-1.463	0.00653076	-1.91152	5.21162e-06	-3.55264	1.80966e-06	-3.90181	0.449103	-1.18221	0.379492	-1.21502	0.00681677	-1.90401	0.0258238	-1.67676	0.000461211	-2.41466	1.45854e-07	-4.91705	4.37844e-08	-5.5188
174167_at	CELE_F53C3.6	Protein F53C3.6	NM_062286 /// NM_062287	0.53541	-1.12796	0.558031	-1.12048	0.00499768	-1.80733	6.24605e-06	3.01016	0.000237102	2.28482	5.81671e-06	3.02675	0.000325569	2.23084	0.049523	-1.48604	0.577078	-1.11434	9.97587e-05	-2.43869	1.57944e-06	3.35092	0.00442326	1.825	0.00630085	1.77403	0.00562984	1.79017	0.000867507	-2.07108	0.000652577	-2.11645	1.39992e-06	-3.38303
186811_s_at	CELE_ZK550.6 /// WBGene00014000	Protein ZK550.6 /// status:Confirmed	NM_070661	0.083238	-1.26682	0.54013	-1.08472	0.698945	-1.05255	1.60155e-06	2.2831	6.48805e-08	2.73078	4.33867e-07	2.452	1.60822e-06	2.28259	0.664499	-1.05914	0.939996	-1.01	0.697697	-1.05279	0.0417506	1.32507	0.000156082	1.79701	0.00125528	1.61314	0.00656897	1.47611	0.607257	1.07053	0.386593	1.12231	0.668491	1.05837
173139_s_at	cdk-5 /// WBGene00000407	Protein CDK-5 /// locus:cdk-5	NM_067382	0.635806	1.0373	0.992953	-1.00068	0.941849	-1.00564	8.14965e-07	1.65378	1.23471e-05	1.51966	0.000209902	1.39527	0.000614675	1.35083	0.535819	-1.04913	0.0349595	-1.18609	0.0118334	-1.23118	2.80216e-07	1.71173	9.7544e-07	1.64434	1.86188e-06	1.61112	0.00033525	1.37577	0.963345	-1.00355	0.430205	-1.06317	0.00722696	-1.25122
181007_at	F53A9.7 /// WBGene00018730	Protein F53A9.7 /// status:Confirmed	NM_077075	0.971519	1.00468	0.532714	-1.08531	0.17817	-1.19647	1.961e-06	2.23698	4.12897e-07	2.43306	1.48249e-06	2.27054	1.32887e-07	2.59121	0.499412	1.09274	0.609309	-1.06926	0.804417	-1.03291	0.00747346	1.45908	0.0164522	1.39595	0.00742932	1.45956	0.012514	1.41784	0.762264	-1.04036	0.534329	-1.08495	0.120745	-1.23127
177997_at	F11F1.6 /// WBGene00008718	Protein F11F1.6 /// status:Partially_confirmed	NM_067365	0.0151658	-1.32501	0.0135686	-1.33201	0.0162309	-1.32074	4.06762e-06	1.89244	6.32998e-08	2.28708	0.000134594	1.62947	3.68597e-06	1.9006	0.400931	-1.09638	0.000458696	-1.54698	0.0177579	-1.31507	0.00920089	1.35636	0.00224926	1.4447	0.0586811	1.23812	0.00484972	1.39642	0.0536881	-1.24399	0.00178827	-1.45922	0.0294886	-1.28285
178041_at	F16C3.2 /// WBGene00008886	Protein F16C3.2 /// status:Confirmed	NM_060272	0.859602	-1.01965	0.337646	1.11238	0.0793858	1.2207	2.38556e-08	2.42216	8.42386e-07	2.04578	1.29136e-06	2.00661	0.000124677	1.64413	0.0964298	-1.20725	0.460169	-1.08514	0.0969709	-1.20686	1.83468e-06	1.97522	0.000120028	1.64681	0.000152224	1.63015	0.00552413	1.39359	0.076773	-1.22299	0.439849	-1.08927	0.182684	-1.16111
193174_at	lbp-1 /// WBGene00002253	Protein LBP-1 /// locus:lbp-1	NM_076156	0.211835	1.1666	0.36765	1.11662	0.00137552	1.54434	2.15956e-07	2.36127	4.04863e-05	1.82558	3.616e-06	2.05007	3.7318e-06	2.04692	0.398779	-1.10872	0.798438	-1.03151	0.0230231	1.33875	0.0011717	1.55632	0.00158324	1.53388	0.000420991	1.63424	0.00131666	1.5476	0.256718	1.14978	0.197692	1.17252	0.0015451	1.53569
182386_s_at	CELE_Y37A1B.7 /// WBGene00012540	Protein Y37A1B.7 /// status:Partially_confirmed	NM_070289	0.0261904	-1.86883	0.00108348	-2.6642	7.86479e-07	-5.71309	0.000623147	-2.82358	0.000139939	-3.29817	0.000263475	-3.08856	0.0658747	-1.66289	0.00684928	-2.18294	0.00046049	-2.91422	0.000115463	-3.3646	0.11434	-1.54096	0.250528	-1.36443	0.00241836	-2.44606	0.0418392	-1.76362	0.0683497	-1.65473	1.28881e-05	-4.22904	2.3514e-07	-6.5386
189282_at	cyp-35C1 /// WBGene00007362	Protein CYP-35C1 /// locus:cyp-35C1	NM_171550	0.0218876	-2.15704	0.0345862	-2.01891	0.039202	-1.98173	6.55702e-07	-8.12431	0.00460546	-2.6641	1.09001e-06	-7.60139	4.61304e-06	-6.3152	0.280456	1.41377	0.0537712	-1.88897	0.180964	-1.54044	4.306e-06	-6.37067	0.00158294	-3.0549	2.52949e-06	-6.81813	5.16057e-06	-6.22602	0.915115	-1.03436	0.0216264	-2.16072	0.0456689	-1.93674
192768_at	srp-1 /// WBGene00005642	Protein SRP-1 /// locus:srp-1	NM_070914	0.000107389	1.48845	0.0380414	1.20773	0.000552387	1.40815	4.33758e-08	1.96495	1.77381e-05	1.58225	7.40833e-07	1.76814	0.000155847	1.46984	0.0457854	1.19855	0.342804	1.08676	0.551247	1.05334	5.04426e-05	1.52699	0.00934059	1.27504	0.00698656	1.28868	0.00896284	1.27698	0.0184255	1.24286	0.826403	1.01924	0.0692973	1.1776
183117_at	WBGene00022813 /// ZK742.3	status:Confirmed /// Protein ZK742.3	NM_072613	0.383479	-1.2578	0.838593	-1.05464	0.850497	-1.05046	6.06171e-07	-5.66594	2.66051e-07	-6.20108	3.89308e-07	-5.94645	1.46276e-06	-5.15346	0.228023	-1.3766	0.697825	-1.10686	0.861447	1.04663	0.00241788	-2.40072	0.00815363	-2.10689	0.00305891	-2.34187	0.0225911	-1.87696	0.705508	-1.10385	0.913446	-1.02879	0.453438	1.21761
173335_s_at	dod-3 /// WBGene00016052	Protein DOD-3 /// locus:dod-3	NM_071341	0.0122679	1.61936	0.000427577	2.06805	0.449508	1.14663	6.07498e-08	3.94164	4.76193e-05	2.41173	0.00110365	1.93398	2.26134e-05	2.54146	0.959117	-1.00926	0.935349	1.0147	0.102629	-1.3526	4.58954e-07	3.37267	1.72598e-05	2.59045	0.000546649	2.0326	3.25306e-06	2.91892	0.232173	1.24379	0.227933	1.24635	0.966028	-1.00769
190999_at	CELE_T20B3.1 /// WBGene00011850	Protein T20B3.1 /// Carnitate acyltransferase	NM_074844	0.124078	-1.31489	0.329442	-1.18648	0.0939582	-1.34927	8.88402e-06	2.62259	7.97581e-06	2.64215	2.28201e-07	3.40231	8.53451e-07	3.09111	0.134111	-1.30516	0.607896	1.09341	0.438943	-1.14476	0.00031339	2.05918	0.000134502	2.1803	3.79222e-06	2.78191	2.29285e-05	2.45777	0.219423	-1.24185	0.457061	1.13865	0.482221	-1.13045
181069_at	T03G6.1 /// WBGene00020194	Protein T03G6.1 /// status:Confirmed	NM_076068	0.00132372	-2.47567	0.000133035	-3.10598	3.55778e-06	-4.44903	0.0220462	-1.842	0.00680908	-2.09336	0.000568255	-2.69281	0.0138918	-1.93908	0.00036427	-2.81351	2.91112e-06	-4.54061	2.14848e-06	-4.68351	0.534994	-1.17006	0.840789	-1.05198	0.0858454	-1.56358	0.0553435	-1.6529	0.00377831	-2.22582	7.08264e-06	-4.15059	1.31489e-07	-6.28496
176808_at	F14H12.8 /// WBGene00017475	Protein F14H12.8 /// status:Partially_confirmed	NM_076349	0.985955	-1.00174	0.79194	-1.02641	0.0200344	-1.27571	1.89643e-05	1.68042	9.72602e-06	1.72472	2.87219e-05	1.65361	0.0624457	1.21044	0.805881	1.02458	0.670087	-1.04306	4.9573e-06	-1.77103	0.0688141	1.20466	0.196169	1.13877	0.291267	1.11123	0.31971	-1.10441	0.558485	-1.05971	0.285343	-1.11272	1.46755e-05	-1.69725
177368_at	M60.2 /// WBGene00019779	Protein M60.2 /// status:Confirmed	NM_076990	0.0765033	1.20672	0.630777	1.05066	0.925026	-1.0097	0.00228972	1.41389	0.00132475	1.44596	0.000245108	1.54758	0.00114622	1.4545	0.0491723	1.23409	0.181257	1.15001	0.85566	1.01884	1.21428e-06	1.91948	1.55397e-06	1.89971	1.44082e-07	2.10391	6.11852e-06	1.79502	0.0930518	1.19429	0.177094	1.15162	0.457299	-1.07971
172899_x_at	his-13 /// his-17 /// his-2 /// his-25 /// his-27 /// his-32 /// his-42 /// his-45 /// his-49 /// his-55 /// his-59 /// his-6 /// his-63 /// his-9 /// WBGene00001876 /// WBGene00001880 /// WBGene00001883 /// WBGene00001887 /// WBGene00001891 /// WBGene00001899 /// WBGene00001901 /// WBGene00001906 /// WBGene00001916 /// WBGene00001919 /// WBGene00001923 /// WBGene00001929 /// WBGene00001933 /// W…	Protein HIS-13 /// Protein HIS-17 /// Protein HIS-2 /// Protein HIS-25 /// Prote	NM_064489 /// NM_064493 /// NM_064494 /// NM_064498 /// NM_068803 /// NM_069006	0.228635	1.14941	0.0944277	1.21686	0.572599	-1.0666	1.01549e-06	2.08004	6.8457e-08	2.3695	2.87421e-05	1.78605	1.4508e-05	1.84154	0.0249765	1.30937	0.700357	1.04488	0.11145	-1.20474	0.000822197	1.53873	0.0011127	1.51794	0.446753	1.0911	0.0162041	1.33843	0.276018	1.13388	0.203084	-1.15892	0.0829374	-1.22623
180846_at	CELE_C27D9.2 /// WBGene00016164	Protein C27D9.2 /// status:Confirmed	NM_062451	5.00489e-05	-2.5812	2.351e-06	-3.26726	9.33979e-08	-4.24915	4.2502e-05	-2.61342	0.948309	1.01269	0.329951	-1.21093	0.816953	1.04607	0.897675	1.02533	0.0414489	-1.51389	0.0310192	-1.55429	0.000600576	-2.13806	0.0412277	-1.51464	0.0211625	-1.60763	0.000124696	-2.4088	0.0044855	-1.82856	9.61273e-05	-2.45668	2.33834e-08	-4.7872
193962_at	pha-4	Protein PHA-4	NM_001047649 /// NM_001047650 /// NM_001047651	0.104305	-1.30533	0.0491679	-1.38683	0.115911	-1.29361	0.399085	1.14511	5.60209e-08	3.39382	0.000106204	2.0768	0.00310948	1.67993	2.53335e-05	2.27052	0.10204	1.30775	0.433141	1.13408	0.000997934	-1.80622	0.833955	-1.03401	0.0525269	-1.37977	0.448281	-1.12938	0.0772655	1.33822	0.717846	-1.0594	0.19147	1.23632
178432_s_at	WBGene00013898 /// ZC443.3	status:Partially_confirmed /// Protein ZC443.3	NM_073806	0.444476	-1.12956	0.121259	-1.28624	0.268626	-1.19417	2.0294e-07	3.08001	9.16368e-07	2.78673	4.80431e-07	2.90758	2.95169e-05	2.23599	0.169602	-1.24844	0.059988	-1.36252	0.00406801	-1.64494	0.000263289	1.95362	0.000278046	1.94706	0.00111906	1.78577	0.00113163	1.78452	0.432159	-1.13337	0.0393189	-1.40714	0.100121	-1.30733
189660_at	F59D6.3 /// WBGene00019105	Protein F59D6.3 /// aspartyl protease	NM_071424	5.26065e-05	2.83035	0.281065	1.2634	0.651944	1.10169	0.00131953	-2.16098	0.000186367	-2.54703	0.00770598	-1.85269	9.27559e-06	-3.27536	0.000377375	2.40135	0.0798903	1.47363	0.145448	-1.37578	0.827553	-1.0478	0.55984	-1.13357	0.565889	1.13137	0.0346963	-1.60752	0.000135124	2.6162	0.0688098	1.49769	0.131396	-1.39258
185348_at	WBGene00013560 /// zip-12	locus:zip-12 /// Protein ZIP-12	NM_067200	0.911101	-1.00778	0.889095	1.00973	0.243544	-1.08564	0.00751719	-1.22215	0.183431	-1.09872	0.0651374	-1.14207	1.79828e-06	-1.53776	0.163816	1.10375	0.270865	1.08054	0.000134476	-1.366	0.000694535	1.30655	0.0366478	1.16428	0.0363266	1.16461	0.717236	-1.02551	0.0860417	-1.13093	0.138526	-1.11106	1.32772e-05	-1.45462
173485_s_at	B0546.4	Protein B0546.4	NM_067934 /// NM_182297	0.0349214	1.29853	0.913745	1.01287	0.980553	-1.00288	4.13077e-07	2.23284	1.1179e-05	1.90612	5.32259e-07	2.20506	2.79286e-06	2.03495	0.386626	1.10852	0.99818	1.00027	0.420896	-1.1004	2.76647e-06	2.03588	0.00114379	1.53929	0.00036626	1.62276	0.000456185	1.6064	0.876327	-1.01855	0.0794313	-1.23864	0.0511786	-1.271
190741_at	C23H4.6	Protein C23H4.6	NM_001270260 /// NM_001270261	0.700159	-1.04977	0.685202	-1.05246	0.146074	1.20588	0.0382919	1.31416	2.61823e-09	3.13376	0.00156603	1.55945	0.000324491	1.68594	8.25815e-07	2.27155	0.345188	1.12749	0.00183612	1.54702	0.000474651	1.6547	0.0198013	1.36496	0.00736736	1.44025	1.51488e-05	1.95998	0.0649357	-1.2726	0.140544	-1.20917	0.00861429	1.42835
184002_at	clc-1 /// WBGene00000522	Protein CLC-1 /// locus:clc-1	NM_077446	7.56917e-05	-1.66374	1.53347e-05	-1.77983	3.6015e-05	-1.7166	0.176412	-1.1605	1.48792e-07	2.18473	0.0225215	1.29768	0.000405027	1.55046	0.000609548	1.5239	0.130983	-1.18187	0.663671	1.04817	0.00139215	1.47119	2.54686e-05	1.74193	1.05901e-05	1.80815	3.30803e-05	1.72277	0.00400051	-1.40516	0.00200784	-1.44815	0.00151342	-1.46592
189750_s_at	CELE_ZK673.2 /// WBGene00014058	Protein ZK673.2 /// adenylate kinase	NM_063844	0.0863627	1.25353	0.080965	1.25886	0.0442367	1.30773	1.1295e-07	2.55811	6.40589e-07	2.32883	9.33473e-07	2.28295	0.000460527	1.6689	0.306375	1.14118	0.3661	1.12345	0.220919	-1.17211	8.25362e-07	2.29781	1.75404e-05	1.96397	0.000154564	1.76208	0.00507594	1.47657	0.590185	1.07141	0.782648	-1.03588	0.181358	-1.18998
174564_at	---	---	---	0.695015	1.08268	0.79509	-1.05398	0.966177	1.00862	0.000991649	-2.11805	0.00018622	-2.41784	4.78608e-06	-3.23363	6.65658e-09	-5.72889	0.793704	-1.05437	0.0258256	-1.60912	4.99771e-05	-2.68169	0.355299	-1.20768	0.398574	-1.18776	0.690186	-1.08412	0.00058516	-2.20887	0.63566	1.10084	0.784539	1.05691	0.00661519	-1.8134
173558_at	WBGene00013898 /// ZC443.3	status:Partially_confirmed /// Protein ZC443.3	NM_073806	0.407735	-1.16982	0.148869	-1.31997	0.318374	-1.20884	4.5659e-07	3.56729	2.03892e-06	3.17664	6.75331e-07	3.4595	4.91928e-05	2.50501	0.155686	-1.31367	0.110677	-1.3611	0.00752937	-1.72147	3.01303e-05	2.5969	4.80141e-05	2.50947	1.5143e-05	2.73226	0.00011474	2.35434	0.314819	-1.21057	0.234893	-1.25457	0.135242	-1.33338
185425_at	clec-4 /// WBGene00012583	Protein CLEC-4 /// locus:clec-4	NM_064287	0.289925	1.4172	0.414082	-1.30709	2.47853e-06	-7.2069	0.00272931	-2.93369	0.428689	-1.29614	0.0116671	-2.41017	0.871938	-1.0539	0.00137657	3.20769	0.826894	-1.07383	0.00694692	-2.58901	0.380439	1.33363	0.100496	1.73395	0.190237	1.54394	0.000198054	4.10872	0.0699416	1.84261	0.70973	-1.12904	0.0144228	-2.33925
188426_at	K11G9.2 /// WBGene00019653	Protein K11G9.2 /// esterase	NM_072291	6.85871e-06	-1.931	0.001981	-1.49104	0.000772175	-1.5573	4.47191e-05	-1.77214	5.76355e-05	-1.75185	0.467509	1.08869	0.0182864	-1.3384	8.79819e-06	-1.9089	0.0347053	1.29393	0.1715	-1.17614	0.297313	-1.13046	0.657901	-1.05296	0.0285725	1.30751	0.646099	1.05498	3.22631e-05	-1.79863	0.940229	-1.00876	0.029291	-1.30578
190091_at	sqt-2 /// WBGene00005017	Protein SQT-2 /// locus:sqt-2	NM_061234	0.00152717	-2.1111	0.000134991	-2.58049	2.51284e-06	-3.59578	0.00565642	-1.8871	0.00162099	-2.10053	0.00072104	-2.24766	0.0105696	-1.78511	0.000421295	-2.34986	1.62049e-05	-3.07353	4.83281e-06	-3.40144	0.0354555	-1.59319	0.15576	-1.35832	0.00264989	-2.01485	0.00934648	-1.80498	0.0096455	-1.79988	7.90355e-06	-3.26345	5.947e-07	-4.07378
179441_at	flr-2 /// WBGene00001466	Protein FLR-2 /// locus:flr-2	NM_073597	0.408794	-1.10555	0.208552	-1.16677	0.00234988	-1.50074	8.5927e-06	1.95725	5.67375e-06	1.99663	5.92554e-06	1.99247	1.30763e-05	1.91841	0.506875	-1.08374	0.264356	-1.14615	0.00155175	-1.53112	0.000695706	1.59084	0.0085379	1.40764	0.0771023	1.24664	0.0490798	1.28071	0.0743328	-1.24944	0.00276442	-1.48892	2.39382e-05	-1.86415
187084_at	gst-10 /// WBGene00001758	Protein GST-10 /// locus:gst-10	NM_071300	0.0699661	-1.47535	0.115584	-1.39761	0.0365182	-1.57478	9.28713e-07	-3.81862	3.50676e-06	-3.4138	1.12502e-06	-3.7567	6.96169e-07	-3.91409	0.189563	-1.31894	0.133519	-1.37495	0.0282217	-1.61415	0.00410111	-1.91661	0.0410338	-1.55698	0.00741228	-1.82161	0.55605	-1.13023	0.385894	-1.19852	0.178865	-1.32834	0.721254	1.07683
187885_at	acdh-6 /// WBGene00015335	Protein ACDH-6 /// locus:acdh-6	NM_066484	0.000464262	-2.47646	6.92001e-06	-3.59405	2.55262e-06	-3.93453	0.505738	-1.16332	0.133981	-1.41522	0.0855028	-1.49418	0.0744958	-1.51819	5.02155e-05	-3.01271	4.58207e-07	-4.61624	1.51017e-07	-5.13478	0.433783	-1.19512	0.22789	-1.31926	0.114053	-1.44369	0.125488	-1.42682	0.000151377	-2.73369	8.79856e-07	-4.34155	3.8139e-07	-4.69733
187775_at	F40B5.2 /// nep-15	Protein F40B5.2 /// Protein NEP-15	NM_001270127 /// NM_001270128 /// NM_077016 /// NM_077017	9.9792e-05	-2.24002	1.3547e-06	-3.01915	2.96819e-07	-3.37186	0.118198	-1.3241	0.537741	-1.1144	0.430664	-1.14897	0.969314	-1.00676	0.00123821	-1.88525	1.01642e-05	-2.61983	1.38979e-05	-2.56373	0.920884	1.01754	0.114359	-1.32825	0.344884	-1.18167	0.460011	-1.13893	1.30351e-06	-3.0275	1.10718e-07	-3.63022	4.23901e-08	-3.90768
187509_at	CELE_B0280.7 /// WBGene00015103	Protein B0280.7 /// status:Confirmed	NM_066152	9.86846e-05	-2.58631	5.82859e-06	-3.25194	2.17238e-07	-4.29755	0.186803	-1.31934	0.834786	-1.04394	0.135154	-1.37068	0.363657	-1.20785	0.00179067	-2.04644	3.66981e-06	-3.3785	6.01282e-07	-3.9344	0.18351	-1.32219	0.57619	1.12251	0.167878	-1.33643	0.0983499	-1.42008	0.0118535	-1.7426	5.11758e-06	-3.28695	9.70216e-08	-4.6157
176845_s_at	CELE_Y19D10A.7 /// F56A4.9 /// WBGene00018917 /// WBGene00021222	Protein Y19D10A.7 /// Protein F56A4.9 /// status:Predicted /// status:Predicted	NM_071248 /// NM_071274	0.0298291	1.7113	0.0133585	1.86149	0.00278975	-2.17047	0.086658	-1.51525	0.0824581	-1.52439	0.0398133	-1.65809	0.63247	-1.11928	0.0315344	1.70103	0.0315184	1.70112	0.0536593	-1.60328	0.100883	1.4872	0.626076	1.12167	0.0261419	1.73572	0.612401	-1.12684	0.283535	1.29069	0.00276166	2.17256	1.03791e-05	-3.63734
173008_s_at	nhr-88	Nuclear Hormone Receptor family	NM_001027064 /// NM_001027066	4.58627e-06	1.97426	0.00824941	1.39531	0.213997	1.15914	1.20586e-05	1.88749	0.00307387	1.46347	0.00117305	1.531	0.171754	1.177	0.00117726	1.53075	0.295242	1.13178	0.00979665	-1.38348	0.0231689	1.32395	0.107229	1.21361	0.226681	1.15436	0.501887	-1.08207	3.01224e-05	1.80972	0.103101	1.21658	0.0795499	-1.23593
178412_at	R02D5.3 /// WBGene00010977	Protein R02D5.3 /// status:Confirmed	NM_074192	0.00134723	-1.61912	0.00207617	-1.58201	0.833003	1.02873	0.0552454	1.30705	1.92185e-08	2.98364	3.50038e-06	2.21645	0.00153837	1.60768	0.0162565	1.40986	0.606127	1.0719	0.0892673	1.26535	0.0219046	1.38505	0.182875	1.19995	0.190466	1.19608	0.00703681	1.47939	8.77883e-05	-1.86889	0.000128626	-1.83196	0.485151	1.0988
176872_at	---	---	---	0.000216917	4.58304	0.00252211	3.2553	0.000137878	4.87787	0.000101481	-5.08792	5.35925e-05	-5.55551	8.4947e-06	-7.17592	2.6915e-05	-6.11027	0.000410418	4.1973	0.0250527	2.3081	0.00052037	4.06173	0.13156	-1.727	0.100255	-1.81899	0.0673788	-1.95515	0.211163	-1.56769	0.000316147	4.35125	0.00594611	2.87542	6.82409e-05	5.37356
182528_at	F14F9.6 /// WBGene00017469	Protein F14F9.6 /// status:Predicted	NM_071977	0.00767264	1.88816	5.88271e-05	2.89246	0.0972516	-1.45776	0.000366992	2.47147	0.0179605	1.74162	0.00878209	1.86457	4.46288e-07	4.45673	0.203354	1.33057	0.00153775	2.18218	0.339814	1.23702	0.00323679	2.0427	0.168691	1.36337	0.0287211	1.66237	0.0786725	1.49352	0.300126	1.26023	0.000645179	2.35392	0.00423568	-1.99379
188008_s_at	WBGene00006984 /// zig-7	locus:zig-7 /// Protein ZIG-7	NM_059050	0.109203	1.06648	0.965778	1.00168	0.167727	1.05658	9.4994e-08	1.33711	0.00314826	1.13538	6.30826e-08	1.34649	5.19405e-05	1.2093	0.0170408	-1.10427	0.824624	1.00871	0.251736	-1.04649	5.92023e-07	1.29707	0.00312818	1.1355	1.23417e-06	1.28178	0.000110946	1.19541	0.0885372	-1.07109	0.794609	-1.01024	0.498548	-1.02694
193656_s_at	fkb-5	Protein FKB-5	NM_058856 /// NM_058857	0.00691836	-1.82622	0.000672793	-2.21603	4.09354e-05	-2.77477	5.04228e-06	-3.28974	0.000122198	-2.54164	5.88825e-06	-3.24802	6.9095e-05	-2.6605	0.104249	-1.41093	0.000787617	-2.18793	0.000576012	-2.24403	4.34796e-05	-2.76134	0.00184216	-2.04121	0.000925579	-2.15945	0.00146486	-2.08002	0.154036	-1.34996	0.0125893	-1.733	0.00138067	-2.09014
172913_x_at	---	---	---	0.000287869	2.02634	0.000120589	2.14523	0.00304979	1.7315	1.08509e-07	3.46065	0.000297763	2.02185	0.000764447	1.90005	0.684887	-1.07084	0.321159	1.18387	0.335746	1.17783	0.000124966	-2.14022	2.71541e-07	3.23919	3.85459e-05	2.31187	0.0122189	1.57076	0.741393	-1.0572	0.0365458	1.44624	0.814693	1.04027	0.000416506	-1.97775
184569_at	W08A12.4 /// WBGene00021081	Protein W08A12.4 /// status:Partially_confirmed	NM_071625	0.777739	-1.04263	0.175495	1.22648	0.517168	1.10091	2.91542e-05	2.12059	3.52674e-05	2.09738	3.02883e-05	2.11592	7.21065e-09	3.55921	0.721464	-1.05417	0.180033	1.22378	0.000318735	1.84778	0.0054668	1.56283	0.178225	1.22485	0.0552057	1.34274	0.00478786	1.57554	0.0627259	-1.33033	0.723416	1.05376	0.482852	1.10986
184546_s_at	C34F11.8 /// WBGene00016417	Protein C34F11.8 /// status:Confirmed	NM_062574	0.000397964	1.83583	8.76574e-05	2.00463	0.00332148	1.61887	6.09758e-09	3.64946	0.000156607	1.93818	5.10099e-05	2.06876	2.48567e-05	2.15744	0.865316	-1.02566	0.395586	1.13636	0.768809	-1.04491	3.96796e-05	2.09927	0.0146847	1.47491	0.0387227	1.38152	0.959552	-1.0076	0.0978978	1.28982	0.0730382	1.31924	0.0828754	-1.30661
177958_at	CELE_F36D1.7 /// WBGene00009466	Protein F36D1.7 /// status:Confirmed	NM_060491	0.167439	1.13439	0.806905	-1.02213	0.978339	-1.00243	1.83589e-06	1.73995	1.194e-07	1.92759	3.6689e-05	1.564	0.0381354	1.21453	0.0164358	1.25673	0.159816	-1.13712	0.000423884	-1.43609	0.00113504	1.38718	6.13651e-05	1.53616	0.00707261	1.29802	0.0519159	1.19864	0.0166047	1.25622	0.328664	-1.09234	0.106581	-1.16011
189551_s_at	act-5 /// WBGene00000067	Protein ACT-5 /// locus:act-5	NM_067408	0.0209768	-1.33824	0.0165404	-1.35513	0.771315	-1.03527	3.97367e-06	-2.01413	0.00152183	-1.52475	8.3406e-07	-2.17257	0.00680805	-1.41789	0.913147	-1.01308	0.0036665	-1.46173	0.0130135	1.37211	0.433236	-1.09855	0.632404	1.0588	0.351141	1.11866	0.488687	1.08646	0.246034	-1.15053	0.415229	-1.10271	0.239456	1.15287
190028_at	nhr-225 /// WBGene00020849	Protein NHR-225 /// locus:nhr-225	NM_071227	0.00286243	1.40466	0.223896	1.13626	5.01951e-06	1.81822	0.439475	-1.08376	0.000148093	1.58479	0.421424	1.0873	0.482845	-1.07566	8.44312e-09	2.41254	0.00878389	1.33894	4.18747e-06	1.83192	0.0132117	1.31497	0.0108561	1.32652	0.024248	1.27899	0.0396476	1.24935	0.00232149	1.41699	0.338148	1.10517	1.7496e-05	1.72749
190391_s_at	CELE_R04B5.6 /// WBGene00011004	Protein R04B5.6 /// sorbitol dehydrogenase	NM_073189	0.00189814	1.92788	0.00121925	1.99362	0.148515	-1.32438	0.646226	1.09142	0.0188561	1.60639	0.946781	1.01278	0.440405	1.1591	1.0621e-05	2.83751	0.00325057	1.84996	0.25225	-1.24705	0.0239838	-1.57387	0.346989	-1.19785	0.761183	-1.05956	0.123475	-1.35046	4.85739e-05	2.53305	6.03471e-06	2.96132	0.503412	-1.13639
181072_at	prk-1	Protein PRK-1	NM_066126 /// NM_066127 /// NM_171179	0.00821844	-1.2337	0.495104	1.0518	0.526163	1.04801	3.39649e-06	1.5488	1.72906e-06	1.58031	2.20871e-05	1.46627	0.0755345	1.14501	0.0155344	-1.20911	0.95392	-1.00427	0.00184044	-1.29069	1.78395e-06	1.57882	1.22263e-05	1.49164	2.54843e-05	1.46023	0.0809285	1.14205	0.00123733	-1.30581	0.708427	-1.02797	0.000873558	-1.31912
188360_at	clu-1 /// WBGene00000550	Protein CLU-1 /// locus:clu-1	NM_066696	0.890941	-1.01429	0.823809	-1.02332	0.748523	-1.03377	6.4734e-06	-1.80014	0.000524254	-1.50658	0.000432434	-1.51837	0.00121709	-1.45575	0.122734	1.17802	0.163594	1.15856	0.0930331	1.19618	4.44395e-09	-2.49071	2.96416e-05	-1.69169	2.27865e-06	-1.88	0.00387079	-1.38733	0.0013053	1.45157	0.0187269	1.29465	1.55381e-05	1.73668
189318_at	elo-2 /// WBGene00001240	Protein ELO-2 /// locus:elo-2	NM_070713	0.273001	1.24669	0.102538	1.396	0.0116902	1.70987	0.0015987	-2.01199	8.18228e-07	-3.64993	1.54543e-06	-3.46542	8.47307e-08	-4.41803	0.0683533	-1.45512	0.295693	-1.2338	0.215273	-1.28422	0.000180805	-2.38451	0.000106862	-2.48337	5.79401e-05	-2.60373	5.60663e-07	-3.76544	0.369188	1.19706	0.223363	1.27847	0.68924	1.0828
183554_at	CELE_R05A10.6 /// WBGene00011023	Protein R05A10.6 /// status:Partially_confirmed	NM_070315	0.000181736	-2.07286	0.00145396	-1.80942	7.20583e-05	-2.201	9.0538e-07	-2.94336	1.11954e-05	-2.48563	4.07951e-05	-2.28389	0.0039536	-1.69182	0.00238828	-1.7505	0.0506688	-1.40401	0.166797	-1.26512	0.118221	-1.30637	0.0295543	-1.46467	0.0033831	-1.70985	0.100501	-1.32543	3.12212e-05	-2.32404	2.33917e-05	-2.36827	5.76457e-05	-2.23312
189802_s_at	R11F4.1 /// WBGene00020007	Protein R11F4.1 /// Glycerol kinase	NM_062320	2.64934e-05	1.75007	0.00112856	1.49121	0.291486	1.12365	9.67521e-09	2.51778	0.124513	1.18773	1.13955e-05	1.8147	1.09392e-07	2.23654	0.0888543	-1.21128	0.510917	1.07479	0.986327	-1.00187	3.82676e-05	1.72279	0.329499	-1.11358	0.0596959	1.23816	0.0249551	1.295	0.403747	-1.09622	0.527641	1.07173	0.131312	-1.18395
189261_at	F21A3.11 /// F21A3.2	Protein F21A3.11 /// Protein F21A3.2	NM_001269743 /// NM_074463	0.184103	-1.16649	0.212453	-1.15516	0.000208181	-1.63501	0.000254366	1.62057	1.7128e-05	1.8268	6.29498e-06	1.91106	1.53172e-05	1.83597	0.763884	-1.0348	0.856077	1.02086	0.00333736	-1.44319	0.00900056	1.37719	0.000422168	1.58453	0.0023505	1.46667	0.054586	1.25553	0.903778	-1.01385	0.47734	-1.08468	2.5871e-05	-1.79344
173147_s_at	nhr-113 /// nhr-259 /// WBGene00003703 /// WBGene00007770	Protein NHR-113 /// Protein NHR-259 /// locus:nhr-113 /// locus:nhr-259	NM_060521 /// NM_060530	0.0739207	-1.39806	0.0011061	-1.9433	5.59069e-07	-3.35323	0.30158	-1.20843	0.645286	1.08719	0.228132	-1.24829	0.146597	-1.30868	0.731828	-1.06414	0.000702279	-2.00741	1.96986e-07	-3.6314	0.218951	1.25403	0.229014	1.24775	0.371126	1.17755	0.138511	1.31624	0.0699717	-1.40509	0.000457324	-2.06951	1.0662e-06	-3.19474
173757_s_at	T27E4.7 /// WBGene00020865	Protein T27E4.7 /// status:Confirmed	NM_072952	0.213526	1.1934	0.346227	1.14218	0.297621	-1.15871	2.50606e-07	2.66644	8.22474e-05	1.9244	5.2042e-06	2.23986	4.12291e-07	2.58927	0.291197	-1.16105	0.76738	-1.04226	0.213848	-1.19324	0.00154183	1.63919	0.307751	1.1551	0.178522	1.21137	0.320047	1.15084	0.222671	-1.18912	0.232414	-1.18472	0.00136399	-1.6504
191550_at	ugt-52 /// WBGene00018931	Protein UGT-52 /// locus:ugt-52	NM_067587	0.104641	1.30366	0.000325317	1.93255	0.869647	1.02642	0.188711	1.23702	0.000713962	1.84037	0.0297742	1.438	0.137284	1.27343	0.000306973	1.93951	2.85831e-05	2.24655	0.729103	1.05664	0.00171838	1.74144	1.64167e-05	2.32561	0.000110956	2.06548	0.0730053	1.34286	0.00172565	1.74097	2.07037e-05	2.29214	0.149979	-1.26343
177352_at	M03E7.4 /// WBGene00019756	Protein M03E7.4 /// LDL receptor-related protein	NM_072080	0.000310101	-2.11203	8.65444e-06	-2.7152	7.19845e-07	-3.2531	0.00930715	-1.65247	0.0468188	-1.45102	0.0100511	-1.64279	0.496905	-1.13035	0.0019484	-1.85455	9.3987e-06	-2.6993	0.000146865	-2.22525	0.681054	-1.0767	0.0552167	-1.43037	0.0275603	-1.51698	0.197018	-1.26578	5.46751e-06	-2.80578	8.58343e-08	-3.82549	8.61536e-08	-3.82438
191251_at	ugt-21 /// WBGene00007885	Protein UGT-21 /// locus:ugt-21	NM_069279	0.200432	-1.25145	0.0217015	-1.51941	0.780515	-1.04918	0.000107179	-2.19975	2.50289e-05	-2.42551	3.20694e-05	-2.38531	0.000148409	-2.15232	0.0709002	-1.37989	0.00731266	-1.64758	0.878998	-1.02656	4.86752e-07	-3.18847	6.92205e-06	-2.64696	7.15448e-06	-2.64098	0.000109898	-2.19606	0.824606	-1.03891	0.189745	-1.25852	0.0685923	1.38384
188926_s_at	scav-3 /// WBGene00013039	Protein SCAV-3 /// locus:scav-3	NM_067224	0.0717358	1.14158	0.115787	1.12152	0.0389792	1.1659	7.73071e-08	1.70602	1.3243e-05	1.46713	4.67911e-07	1.61531	9.74146e-06	1.47983	0.795309	-1.01861	0.401344	1.06189	0.874036	1.01133	3.23198e-06	1.52688	6.70391e-05	1.40241	0.000171336	1.36651	0.00219939	1.27246	0.506643	1.04853	0.958178	1.00373	0.685876	-1.02919
183941_s_at	F56D3.1 /// WBGene00018969	Protein F56D3.1 /// status:Confirmed	NM_062326	0.000360435	-2.03053	5.05471e-06	-2.70949	5.81668e-07	-3.1543	0.00188425	-1.8145	0.011552	-1.59475	0.0464637	-1.43095	0.0398871	-1.44898	0.0023947	-1.78463	0.000168725	-2.13676	1.46719e-05	-2.51888	0.00118933	-1.87276	0.0154425	-1.56053	0.00171849	-1.82606	0.00488578	-1.69743	0.00511076	-1.692	7.29691e-06	-2.64192	2.33136e-06	-2.859
190348_at	bli-1 /// WBGene00000251	Protein BLI-1 /// locus:bli-1	NM_063910	0.0348815	-1.89371	0.00283764	-2.58357	2.7513e-05	-4.36733	0.00243757	-2.62973	9.35526e-06	-4.93693	4.86063e-05	-4.09584	0.00633461	-2.34921	0.000171454	-3.55516	5.68918e-05	-4.02395	7.49043e-05	-3.90146	0.141044	-1.54434	0.17033	-1.4972	0.00750519	-2.30161	0.0081628	-2.27825	0.043819	-1.83591	8.42197e-05	-3.85043	9.51232e-07	-6.4428
173106_at	arl-13	Protein ARL-13	NM_001037897 /// NM_001037898	0.0935484	1.16487	3.18299e-06	1.69344	0.437012	1.07152	6.6667e-06	1.64973	0.000352382	1.43828	0.00139482	1.37117	0.000682669	1.40578	0.861214	1.01556	0.000659003	1.4075	0.308385	-1.09521	0.107533	1.15732	0.0854104	1.16974	0.600567	1.04746	0.282498	1.10084	0.0739513	1.17737	5.54479e-05	1.53269	0.829316	1.01923
180624_s_at	abu-12 /// WBGene00004127	Protein ABU-12 /// locus:abu-12	NM_075703	0.000352708	-2.35685	2.60966e-06	-3.52319	1.32876e-06	-3.73058	0.0418507	-1.55773	0.0880727	-1.44276	0.0515864	-1.52553	0.0971858	-1.42739	0.000901736	-2.1829	3.3458e-06	-3.45038	3.73843e-06	-3.41845	0.151939	-1.35672	0.139978	-1.36983	0.0257696	-1.6324	0.078881	-1.4599	0.000313357	-2.37961	3.03804e-07	-4.23909	5.66728e-07	-4.0143
189345_at	pho-13	Protein PHO-13	NM_063474 /// NR_023949	0.623352	-1.15696	0.287534	-1.3754	0.468685	1.24081	1.13646e-06	-6.62205	9.08265e-06	-5.16711	1.77481e-05	-4.77776	3.98236e-06	-5.69566	0.73007	1.10771	0.979278	1.00772	0.223152	1.44263	1.77065e-06	-6.27591	1.99224e-05	-4.71391	0.000109894	-3.86929	1.29758e-06	-6.51629	0.636182	1.15074	0.578839	1.17928	0.548873	1.19504
174152_s_at	bli-1 /// WBGene00000251	Protein BLI-1 /// locus:bli-1	NM_063910	0.014532	-2.17119	0.00133276	-2.9109	2.69782e-05	-4.58059	0.00277421	-2.66744	2.47619e-05	-4.62658	9.98258e-05	-3.93544	0.00454492	-2.51245	0.000146084	-3.76587	4.69667e-05	-4.29464	4.51419e-05	-4.31443	0.242776	-1.42256	0.417155	-1.27505	0.0396466	-1.89714	0.00992818	-2.27977	0.0330131	-1.94606	0.000112348	-3.88201	5.2573e-07	-7.34078
189265_at	cyp-34A2 /// WBGene00011699	Protein CYP-34A2 /// locus:cyp-34A2	NM_074387	0.00830622	2.11585	0.837496	1.05551	0.776442	1.07769	9.20493e-07	5.49366	0.000479619	2.86302	1.21767e-06	5.32975	1.06476e-05	4.23593	0.710862	1.10267	0.928186	1.02401	0.484119	-1.20342	0.00847144	2.11122	0.0925536	1.57848	0.0940157	1.57508	0.305729	-1.31348	0.0910888	1.58194	0.368226	-1.2699	0.00134261	-2.57312
177942_at	F33A8.7 /// WBGene00009355	Protein F33A8.7 /// status:Confirmed	NM_063963	0.00573157	-2.04559	1.12879e-05	-3.67566	1.418e-05	-3.59756	0.379514	-1.2352	0.808778	-1.05943	0.032764	-1.70674	0.863901	1.04172	0.0254504	-1.75449	4.01018e-07	-5.07885	0.00021268	-2.79587	0.191856	-1.37279	0.199584	-1.36509	0.00460447	-2.0902	0.0112215	-1.912	0.00606633	-2.03411	1.53684e-07	-5.59652	4.59143e-07	-5.01061
175814_at	WBGene00021338 /// Y34F4.3	status:Partially_confirmed /// Protein Y34F4.3	NM_064913	8.2646e-06	1.60045	1.97264e-09	2.17169	0.000814765	1.37574	0.0912642	1.15794	0.66805	-1.03685	0.345052	-1.0836	0.0587674	1.17986	0.00209141	1.33303	8.30455e-07	1.73079	0.000461947	1.40178	0.0108859	1.2587	0.902537	-1.01037	0.870736	-1.0138	0.0206628	1.22937	0.0109411	1.25847	1.35107e-06	1.70186	0.00165118	1.34369
192251_at	cpt-2	Protein CPT-2	NM_001047512 /// NM_001047513	0.0114119	-1.12822	0.0150326	-1.12224	0.111358	-1.0755	4.64496e-05	1.24387	0.00755774	1.13703	3.24855e-05	1.25162	1.69049e-06	1.31892	7.27725e-05	-1.23422	0.0206322	-1.11529	0.749936	-1.0143	2.72438e-05	1.25546	1.82342e-05	1.2643	0.000487864	1.19418	2.16613e-05	1.2605	0.0164076	-1.12033	0.000974177	-1.17983	0.131352	-1.0712
180485_s_at	ptr-4 /// WBGene00004219	Protein PTR-4 /// locus:ptr-4	NM_076612	0.000677333	-2.4547	1.09674e-05	-3.57121	3.94739e-07	-4.89066	0.0296738	-1.70282	0.0284326	-1.7106	0.0125694	-1.86101	0.87208	-1.03818	0.000644379	-2.46591	4.20426e-06	-3.90295	7.93568e-05	-2.98174	0.152644	-1.40506	0.386653	-1.22508	0.0670434	-1.55527	0.0179686	-1.79466	0.00297464	-2.14027	3.66804e-06	-3.95301	3.46708e-08	-6.24678
183108_at	CELE_C12D5.9 /// WBGene00015710	Protein C12D5.9 /// status:Partially_confirmed	NM_072590	0.0851313	-1.23066	0.638126	1.0566	0.895062	-1.01553	6.55834e-07	-2.16429	7.27062e-06	-1.93103	1.04873e-05	-1.89853	4.94862e-06	-1.96595	0.426414	-1.09802	0.120489	1.20451	0.491693	1.08406	0.126883	-1.20054	0.749211	1.03808	0.720251	-1.04277	0.0136253	-1.36033	0.914133	1.01267	0.102942	1.21646	0.236383	-1.15069
173121_s_at	K10B3.6	Protein K10B3.6	NM_001029613 /// NM_001029614 /// NM_001029615 /// NM_001270069	0.0963123	1.21067	0.985258	1.00206	0.633104	-1.05486	2.11093e-06	1.98233	2.36158e-06	1.9723	3.35125e-07	2.15797	9.1623e-06	1.85631	0.104966	1.20454	0.438811	1.09085	0.291652	-1.12647	0.00137555	1.49118	0.000453845	1.56566	0.000262036	1.60357	0.00298934	1.44025	0.0399468	1.27114	0.50515	1.07759	0.432596	-1.09216
174046_s_at	CELE_B0334.15 /// CELE_B0334.5 /// WBGene00007145 /// WBGene00195248	Protein B0334.15 /// Protein B0334.5 /// phytoene synthase precursor /// status:	NM_001267372 /// NM_064057	0.870969	-1.00997	0.553885	-1.03695	0.0821779	1.11588	5.47969e-06	-1.42049	2.57673e-06	-1.44704	3.24539e-07	-1.52461	0.000105662	-1.32313	0.642211	-1.02885	0.089317	-1.11296	0.00637098	1.198	0.00732838	-1.19372	0.0929367	-1.11155	0.0152874	-1.171	0.038898	-1.14117	0.319848	1.06332	0.779971	-1.01722	0.0172228	1.16727
189043_s_at	tkt-1 /// WBGene00008506	Protein TKT-1 /// locus:tkt-1	NM_069477	0.230253	1.04797	0.136414	1.06041	0.0795705	1.07217	1.66545e-06	-1.27065	1.64597e-07	-1.31877	4.9713e-06	-1.24926	4.61913e-05	-1.20772	0.801334	1.00973	0.0584489	1.07857	0.00417617	1.12804	0.000408121	-1.16894	5.37027e-05	-1.20499	0.00361962	-1.13058	0.0051263	-1.12439	0.668915	1.01662	0.0235896	1.09638	0.00880226	1.11465
172765_x_at	---	---	---	0.000696807	1.86735	0.00102014	1.82239	0.00589066	1.62458	3.95812e-07	3.02505	0.000353661	1.94955	0.000139427	2.06765	0.811071	-1.03957	0.26014	1.20345	0.18405	1.24562	0.000395695	-1.93573	6.00059e-07	2.94087	3.7534e-05	2.24647	0.00258483	1.71591	0.429774	-1.13765	0.0367444	1.42643	0.705602	1.06331	0.000148528	-2.05942
193603_s_at	nhr-61	Protein NHR-61	NM_001027210 /// NM_001027211	0.128633	1.142	0.178211	1.12414	0.0257821	1.22207	1.05774e-06	1.72773	7.27306e-09	2.0795	0.00742359	1.27984	0.00068731	1.38903	0.000939735	1.37452	0.0401704	-1.20088	0.83604	-1.01781	0.0305469	1.21402	0.00108136	1.36804	0.478402	1.06264	0.0262741	1.22117	0.0063639	1.28689	0.849775	-1.01629	0.0221292	1.22927
192968_s_at	rol-8	Protein ROL-8	NM_063181 /// NM_182112	0.000968374	-2.15045	0.000124537	-2.53623	7.72094e-06	-3.17422	0.00614541	-1.84419	0.00667188	-1.83122	0.00011225	-2.55742	0.00448143	-1.89445	0.00105614	-2.13532	2.23026e-06	-3.51712	5.56266e-06	-3.26073	0.0244804	-1.6308	0.224135	-1.28946	0.0137091	-1.71927	0.00405065	-1.91069	0.0155105	-1.70034	6.4408e-05	-2.67382	1.14747e-06	-3.71899
173840_s_at	clec-13 /// clec-15 /// WBGene00010399 /// WBGene00011584	Protein CLEC-13 /// Protein CLEC-15 /// locus:clec-13 /// locus:clec-15	NM_060795 /// NM_060796	0.430563	1.31287	0.0376904	-2.11045	0.000717874	-3.73026	0.336902	1.39474	0.01263	2.49745	0.47989	1.27592	0.581063	-1.20917	0.0189	2.35085	0.0213798	-2.30699	1.45255e-05	-6.29101	0.00122038	3.47161	0.0615021	1.9465	0.173494	1.61006	0.995465	-1.00195	0.375845	-1.35848	0.000162804	-4.55054	8.6794e-08	-12.9753
177783_at	ZK6.11	Protein ZK6.11	NM_001029143 /// NM_001029144	0.693749	-1.0756	0.239633	-1.2467	0.00535933	-1.75037	1.71575e-06	-3.1534	0.420274	-1.16177	7.4954e-06	-2.82609	2.96977e-05	-2.55638	3.55181e-05	2.52352	0.549846	-1.1173	0.067658	-1.41898	0.712736	-1.0705	0.861042	-1.03288	0.490174	-1.13672	0.252987	-1.23884	0.840912	-1.0378	0.138094	-1.32381	0.000749564	-2.02563
172991_at	ptr-4 /// WBGene00004219	Protein PTR-4 /// locus:ptr-4	NM_076612	0.00577389	-2.09787	0.000131913	-3.0386	1.31892e-06	-4.76926	0.235652	-1.34638	0.0104694	-1.97196	0.0109478	-1.96267	0.37705	-1.24615	0.000117483	-3.07262	2.75258e-06	-4.42947	2.84939e-06	-4.41422	0.394611	-1.23608	0.389363	-1.23905	0.0810819	-1.56091	0.0198194	-1.84106	0.00564036	-2.10291	1.17952e-05	-3.8371	3.02868e-08	-7.10348
183456_at	fbxa-84 /// WBGene00011670	Protein FBXA-84 /// locus:fbxa-84	NM_074345	0.0869344	1.32201	0.964419	1.00707	0.751965	-1.05127	0.000904642	-1.80766	8.24874e-06	-2.41707	5.55593e-06	-2.47794	1.05159e-06	-2.75651	0.942635	-1.01144	0.060302	-1.36117	0.00595325	-1.60309	0.825886	1.0354	0.462739	-1.12381	0.477355	1.11952	0.016252	-1.4982	0.422442	1.13615	0.591095	1.0889	0.0045815	-1.63077
171921_x_at	hil-7	Protein HIL-7	NM_001026111 /// NM_001026112 /// NM_001026113 /// NM_068626	0.941267	-1.00847	0.0942929	-1.21822	0.0269472	-1.30605	6.01224e-06	1.9228	9.22332e-06	1.8857	7.48576e-07	2.11834	3.60925e-07	2.1935	0.807462	-1.02831	0.383706	-1.10577	0.244123	-1.14487	0.033526	1.29112	0.0145694	1.34763	0.0910874	1.22074	0.020239	1.32547	0.764045	1.035	0.0348537	-1.28845	0.0441009	-1.2722
178614_s_at	F36F2.2 /// WBGene00009476	Protein F36F2.2 /// status:Partially_confirmed	NM_060024	0.0557471	1.19524	7.42008e-05	1.52698	0.0145336	1.26323	1.42808e-07	1.91617	1.20953e-05	1.6274	4.20738e-05	1.55756	8.33256e-05	1.52081	0.86713	1.01511	0.0226538	1.2412	0.976953	1.00259	3.12541e-06	1.70807	8.11506e-05	1.52222	0.00328926	1.3358	0.000157085	1.48756	0.483428	1.06518	0.0568897	1.19417	0.292661	1.10015
187620_s_at	mmaa-1	Protein MMAA-1	NM_001027131 /// NM_001027132	0.231981	-1.11709	0.531206	-1.05905	0.954155	1.00526	0.318118	-1.09643	0.0179569	-1.25783	0.365243	1.0869	0.680653	1.03834	0.0112198	-1.28153	0.203571	1.12527	0.148141	1.14445	9.65836e-07	-1.80144	6.42666e-06	-1.67965	2.58084e-05	-1.59757	8.49397e-05	-1.53121	0.656015	-1.04157	0.493882	1.06474	0.0754698	1.18267
173189_at	CELE_2RSSE.1 /// WBGene00007064	Protein 2RSSE.1 /// status:Partially_confirmed	NM_182258	1.29382e-05	-1.71687	0.000131448	-1.56812	0.123135	-1.17129	0.00307709	1.38491	0.00457138	1.3627	0.39386	1.0897	0.00284108	1.3894	8.59915e-06	-1.74485	3.30645e-07	-1.99293	0.130608	-1.16751	0.123991	1.17084	0.1215	1.17214	0.969997	-1.00377	0.747868	1.0327	1.33064e-05	-1.71496	2.19746e-06	-1.84294	0.00849425	-1.32798
177729_at	CELE_E01G4.6 /// WBGene00008448	Protein E01G4.6 /// status:Partially_confirmed	NM_064435	0.010032	-1.89753	0.000389583	-2.56991	6.10572e-06	-3.74603	0.0184811	-1.78452	0.00128994	-2.30447	0.000823374	-2.40114	0.0121041	-1.86251	0.000658771	-2.4504	1.46028e-05	-3.4579	3.84819e-06	-3.90973	0.351009	-1.24351	0.266882	-1.29752	0.0330905	-1.67885	0.0175514	-1.79397	0.00649014	-1.97995	1.40723e-05	-3.4696	1.32599e-07	-5.40426
185063_at	fbxa-150 /// WBGene00012624	Protein FBXA-150 /// locus:fbxa-150	NM_075553	0.0813045	-1.185	0.123623	-1.16051	0.502574	1.06556	0.167049	-1.14216	2.32315e-08	2.13661	0.971353	-1.00339	0.0288381	1.24222	5.58094e-08	2.05937	0.837659	-1.01951	0.000176584	1.51183	0.0291112	1.24171	0.0700479	1.19348	0.329658	-1.09726	0.000344412	1.4752	0.0342922	-1.23289	5.20074e-05	-1.58117	0.0184733	1.26591
180994_at	C10G8.3 /// WBGene00015682	Protein C10G8.3 /// status:Partially_confirmed	NM_072016	0.970383	-1.00718	0.00806066	-1.73478	2.87331e-07	-3.82029	0.934483	1.01597	0.0681249	-1.43938	0.898969	-1.02477	0.838856	-1.03997	0.0534934	-1.47285	0.00487973	-1.80613	1.47031e-07	-4.03643	0.972151	1.00675	0.155841	-1.32229	0.304306	-1.22158	0.905739	1.02308	0.137127	-1.34077	0.000562293	-2.13347	3.5021e-07	-3.75931
189774_at	CELE_C07D8.6 /// WBGene00015565	Protein C07D8.6 /// aldehyde reductase	NM_076841	0.655716	-1.04479	0.394479	-1.08781	0.731174	-1.03431	9.0189e-07	-1.88793	6.95653e-05	-1.59301	0.00039791	-1.49037	1.41093e-05	-1.69366	0.206455	1.13432	0.12974	1.1645	0.448134	1.07772	0.679062	1.04149	0.644054	1.04647	0.205735	1.13456	0.160561	1.1509	0.690984	-1.03983	0.988387	1.00143	0.502048	1.06839
172806_x_at	CELE_B0238.13 /// WBGene00015077	Protein B0238.13 /// carboxylesterase	NM_072000	1.03755e-09	-3.83026	3.42014e-05	-2.03113	0.000130726	-1.88684	0.114278	-1.25701	0.0460426	1.34131	0.242702	1.18196	0.00749165	1.5032	4.58944e-06	-2.27174	0.0345912	-1.36709	0.991912	1.00143	0.000272122	-1.81243	0.222975	1.19078	0.551051	-1.08806	0.159417	-1.22467	0.000398653	-1.77475	0.168187	-1.21936	0.0945922	-1.27495
186143_at	H20E11.3	Protein H20E11.3	NM_001028090 /// NM_001028091	0.0406957	-1.43454	0.361497	-1.16786	0.0396485	-1.43752	0.777121	1.04891	0.334857	-1.1784	0.861569	1.02984	0.277565	-1.20361	0.00216971	-1.77315	0.308574	-1.18949	0.00153718	-1.81484	0.000378399	1.99178	8.15996e-05	2.20273	3.15583e-06	2.73469	2.47875e-05	2.3824	0.1319	-1.29716	0.341664	1.17565	0.281321	-1.20183
175700_s_at	abts-1	Protein ABTS-1	NM_001136304 /// NM_001136305 /// NM_059857	0.226982	1.1221	0.57961	1.05356	0.0500932	1.21127	0.00508089	-1.33178	0.0464512	-1.21541	0.0199763	-1.26061	0.0210106	-1.25794	0.0358073	1.22953	0.260385	1.11304	0.0131871	1.28236	3.39495e-07	-1.90888	3.2798e-06	-1.74873	1.65612e-06	-1.79478	2.84358e-05	-1.61362	0.0390447	1.22486	0.232476	1.12054	0.00072844	1.4329
178330_at	CELE_C54C8.2 /// WBGene00008290	Protein C54C8.2 /// status:Partially_confirmed	NM_060756	2.5882e-05	-2.14638	7.47141e-05	-2.01818	6.68535e-07	-2.67094	0.166789	-1.23361	0.495308	-1.10733	0.0110107	-1.50036	0.135717	-1.25522	0.000166551	-1.92667	2.67553e-06	-2.45457	5.05084e-07	-2.71774	0.386696	-1.13862	0.695075	-1.06015	0.0203044	-1.44188	0.169318	-1.23201	8.85174e-05	-1.99846	1.3727e-06	-2.55569	1.89911e-07	-2.89001
183218_at	T25B6.6 /// WBGene00020792	Protein T25B6.6 /// status:Confirmed	NM_077124	0.243078	-1.36896	0.381663	-1.26347	0.196108	-1.41756	0.000823975	2.72668	2.92421e-06	4.90768	1.18043e-05	4.23387	3.44608e-08	8.07577	0.307389	1.31478	0.439746	1.22896	0.00974633	2.08934	0.0409783	1.76263	0.0734383	1.63434	0.0416187	1.7592	0.477041	-1.20872	0.150623	-1.47642	0.377776	-1.26593	0.00030789	-3.02014
193117_at	clec-96 /// WBGene00013930	Protein CLEC-96 /// locus:clec-96	NM_060468	0.398335	1.31223	0.327847	1.37111	0.0519825	1.90821	0.000461739	3.59831	2.59975e-06	6.89494	2.78589e-05	5.10351	2.71586e-06	6.85617	0.00753464	2.51445	0.045968	1.94465	0.000424883	3.63587	0.999566	-1.00017	0.955754	-1.01787	0.951364	-1.01967	0.828757	1.07154	0.429053	1.28941	0.357722	1.3449	0.0328848	2.04508
173560_s_at	CELE_H19N07.3	Protein H19N07.3	NM_001269370 /// NM_001269371	0.103815	1.15743	0.193731	1.12256	0.812484	1.02096	2.59953e-06	1.69612	4.37718e-05	1.53814	8.99179e-08	1.9182	1.35793e-06	1.73571	0.580554	1.04963	0.0108906	1.26955	0.616973	1.04479	0.00293467	1.33144	0.00248374	1.33931	0.000316712	1.43799	0.0109861	1.26913	0.0913264	1.16427	0.0355536	1.2124	0.755888	-1.02756
186362_s_at	glf-1 /// WBGene00019154	Protein GLF-1 /// locus:glf-1	NM_068483	0.000409322	-2.298	6.38309e-06	-3.20953	5.17259e-07	-3.95907	9.89704e-06	-3.09687	0.000328179	-2.33901	0.00136233	-2.08546	0.0179363	-1.67477	0.012032	-1.73564	0.000877135	-2.16133	0.000985543	-2.14104	0.00636915	-1.83421	0.148273	-1.35412	0.0466814	-1.53057	0.0295047	-1.59959	0.0155451	-1.69651	6.01681e-05	-2.67821	2.62851e-06	-3.45264
173705_s_at	atg-16.2 /// WBGene00019427	Protein ATG-16.2 /// locus:atg-16.2	NM_062898	0.174661	1.12119	0.192549	1.11588	0.0171936	1.23285	1.37251e-07	1.8238	2.37909e-06	1.65308	2.58746e-05	1.52838	0.0077357	1.26834	0.845507	1.01624	0.42018	-1.06937	0.0720499	-1.16636	4.62295e-08	1.89681	4.3773e-06	1.61986	6.88166e-05	1.48088	0.000299267	1.41251	0.600154	-1.0444	0.104713	-1.14785	0.306324	-1.08924
189964_at	nhr-106 /// WBGene00003696	Protein NHR-106 /// locus:nhr-106	NM_070818	0.00254233	-1.29919	0.0142105	-1.22802	0.597603	-1.04243	0.046962	1.17668	0.00048142	1.36822	0.532679	1.05041	0.605941	-1.04145	0.16619	-1.11732	0.000403562	-1.37565	0.0043119	-1.27745	1.98496e-06	1.62134	2.67566e-08	1.87251	0.000238491	1.39798	0.115075	1.13544	0.142771	-1.12492	0.000129701	-1.42423	3.0632e-05	-1.48853
172835_x_at	his-12 /// his-16 /// his-19 /// his-21 /// his-3 /// his-30 /// his-33 /// his-43 /// his-47 /// his-51 /// his-53 /// his-57 /// his-61 /// his-65 /// his-68 /// his-7 /// WBGene00001877 /// WBGene00001881 /// WBGene00001886 /// WBGene00001890 /// WBGene00001893 /// WBGene00001895 /// WBGene00001904 /// WBGene00001907 /// WBGene00001917 /// WBGene00001921 /// WBGene00001925 /// WBGene00001927 /…	Protein HIS-12 /// Protein HIS-16 /// Protein HIS-19 /// Protein HIS-21 /// Prot	NM_060241 /// NM_064486 /// NM_064490 /// NM_064497 /// NM_068800 /// NM_069003	0.831641	1.02207	0.858833	1.01842	0.101217	-1.18897	4.64201e-06	1.81589	1.29147e-07	2.11474	0.000419154	1.51497	0.000102531	1.60266	0.0991897	1.19027	0.121719	-1.17695	0.00724807	-1.34716	0.000977095	1.46418	0.000764524	1.47878	0.678508	1.04353	0.139716	1.1678	0.757252	1.03226	0.00427912	-1.37771	0.000626226	-1.49072
187746_at	odr-10 /// WBGene00003856	Protein ODR-10 /// locus:odr-10	NM_076756	0.621724	1.06511	0.000971886	1.60648	0.0183004	-1.37643	0.00612285	1.46121	3.98831e-05	1.88322	0.00470306	1.4817	0.00588191	1.46433	0.019198	1.37271	0.000736619	1.62901	0.0190034	-1.37351	0.142518	1.21085	0.00242686	1.53348	0.0689982	1.27154	0.0262327	1.3484	0.0260652	1.3489	0.000365683	1.68699	0.106059	-1.23603
179563_at	CELE_C25D7.16 /// CELE_C25D7.5 /// WBGene00007717 /// WBGene00050940	Protein C25D7.16 /// Protein C25D7.5 /// status:Confirmed /// status:Confirmed	NM_001129386 /// NM_074304	0.0145004	-1.46599	0.000988002	-1.72355	4.23634e-05	-2.06416	0.00283989	-1.62017	0.626811	1.07412	0.0547512	-1.34062	0.294523	-1.16832	0.24901	1.18708	0.0221769	-1.42617	0.0114045	-1.48849	0.175602	1.22458	0.000288978	1.84977	0.132041	1.254	3.04974e-07	2.76423	0.838335	1.03039	0.00148607	-1.68312	0.543581	1.09357
180284_at	H32K16.1 /// WBGene00010421	Protein H32K16.1 /// status:Partially_confirmed	NM_060052	0.000308321	1.75354	0.249117	-1.1706	0.52304	-1.09028	0.00547776	1.50238	0.000325565	1.74853	0.0130625	1.42979	0.00362919	1.53703	1.72061e-05	2.04084	0.133627	-1.23003	0.637568	-1.0657	0.0188772	1.39906	0.0138082	1.42516	0.0103346	1.44932	0.0256755	1.3733	0.000216817	1.78625	0.368527	-1.13	0.438694	-1.11073
188152_at	hum-8	Protein HUM-8	NM_001028377 /// NM_001028378	0.0172814	-1.14322	0.000402891	-1.23973	0.00155352	-1.20535	0.000541922	-1.23215	0.00307551	-1.18798	0.0570322	-1.1103	0.000127267	-1.2695	0.0751721	-1.10224	0.0448745	-1.11713	0.000370135	-1.2419	0.00871766	1.16121	0.797519	1.01367	0.429394	1.04296	0.811068	1.01273	2.81564e-05	-1.30961	2.31285e-06	-1.38027	2.17669e-06	-1.38207
190681_at	ugt-20 /// WBGene00019516	Protein UGT-20 /// locus:ugt-20	NM_068512	0.40012	-1.1217	0.259784	-1.16735	0.0224557	-1.38693	0.0058074	1.50069	3.56639e-05	1.97077	0.00872438	1.46641	0.245141	1.17319	0.25114	1.17076	0.197136	-1.19464	0.000261578	-1.7741	0.000125309	1.84428	2.32207e-07	2.59781	0.0364075	1.34597	0.546889	1.08537	0.102299	1.25575	0.0018257	-1.59953	1.30233e-06	-2.35669
192713_s_at	sec-24.1 /// WBGene00004755	Protein SEC-24.1 /// locus:sec-24.1	NM_069777	0.241256	-1.10004	0.729158	-1.02819	0.79698	1.02086	8.65216e-07	-1.6835	1.82395e-05	-1.52595	6.57245e-07	-1.69893	4.9208e-06	-1.59085	0.971033	1.00292	0.645876	-1.03762	0.339997	1.08031	0.618659	-1.04083	0.25643	-1.09664	0.338487	-1.08058	0.103911	-1.14354	0.0752061	-1.15902	0.418791	-1.06746	0.363703	-1.07624
178262_at	CELE_F01D5.5 /// WBGene00008495	Protein F01D5.5 /// status:Confirmed	NM_064534	0.499979	-1.17251	0.739908	-1.08116	3.32647e-05	-3.26178	0.608127	1.12832	0.21872	1.34108	0.417538	1.21129	0.420017	-1.21004	0.953787	1.0137	0.975935	-1.00711	1.20089e-06	-4.45333	0.0932027	1.50115	0.082442	1.52372	0.0181309	1.80274	0.935259	-1.01926	0.540674	-1.15514	0.655301	1.11075	3.7322e-07	-4.99071
180202_at	T05A7.1 /// WBGene00020219	Protein T05A7.1 /// status:Partially_confirmed	NM_062427	0.512425	1.06676	0.00524768	1.34769	0.00435813	-1.35786	0.000759543	1.45448	0.0430789	1.23071	0.448776	-1.07771	0.515152	1.06631	0.302391	-1.10786	0.133106	-1.16311	1.4785e-06	-1.85217	3.36437e-05	1.63894	0.000369558	1.49536	0.908627	1.01134	0.220648	1.13	0.783061	-1.02743	0.0698959	-1.20248	3.27743e-07	-1.96943
182819_at	F13H8.8 /// WBGene00017441	Protein F13H8.8 /// status:Partially_confirmed	NM_062854	0.000175877	-1.55994	0.632404	1.04981	5.66612e-06	-1.78824	0.020549	-1.28246	0.192703	-1.14391	0.480616	-1.07452	0.828666	-1.02219	0.00306546	-1.39141	0.0340313	1.25297	0.00169849	-1.42533	0.325812	-1.10587	0.0791253	-1.20196	0.444602	-1.08109	0.547691	-1.06309	2.13785e-05	-1.69549	0.48431	1.07386	1.51194e-05	-1.71907
188431_s_at	dct-1	Protein DCT-1	NM_076938 /// NM_076939	0.00388077	1.29942	0.208503	1.11174	0.00305655	1.30992	8.60559e-08	1.85708	2.63282e-05	1.52896	1.49123e-07	1.82086	0.000627318	1.38012	0.418278	1.06983	0.303215	1.09006	0.745933	-1.02723	0.00050636	1.38975	0.000864459	1.36578	0.000329491	1.40921	0.00153527	1.34029	0.00645439	1.27701	0.156681	1.12731	0.00880055	1.2633
186131_at	nas-11	Protein NAS-11	NM_001029618 /// NM_001029619	0.730735	-1.06651	0.700534	1.07463	0.00123797	-1.96762	0.000564833	2.08467	0.0119557	1.65355	0.00456796	1.78331	0.677965	1.08084	0.122449	-1.34457	0.653125	-1.0878	1.87944e-07	-3.79507	0.00403411	1.80039	0.0183597	1.59673	0.1379	1.32821	0.784088	-1.05258	0.328548	-1.20254	0.221347	-1.26136	2.34534e-07	-3.72873
186309_s_at	CELE_T05H4.15	Protein T05H4.15	NM_001028935 /// NM_072239 /// NM_182374	0.335767	-1.1208	0.147903	1.18957	0.627815	1.05867	6.38311e-07	2.17471	4.78775e-06	1.97502	8.77871e-07	2.1413	0.000455224	1.60177	0.0825351	-1.23412	0.185905	1.17129	0.0424816	-1.28245	3.09814e-05	1.81117	8.50159e-05	1.72941	0.000109075	1.70985	0.00279112	1.47218	0.180254	-1.17379	0.327623	1.12301	0.208029	-1.16208
183263_s_at	CELE_F59B1.8 /// WBGene00019100	Protein F59B1.8 /// status:Partially_confirmed	NM_071621	0.615668	1.07635	0.0601939	-1.33021	1.15142e-05	-2.21892	0.292651	-1.16842	0.099958	1.28087	0.15581	-1.23613	0.276479	-1.1748	0.00304397	1.61086	0.0266419	-1.40729	1.04789e-05	-2.23104	0.734358	1.05092	0.355524	1.14601	0.328091	-1.15537	0.299743	1.16571	0.27909	1.17375	0.00291071	-1.61514	7.03296e-05	-2.00041
175438_at	glb-11 /// WBGene00007981	Protein GLB-11 /// locus:glb-11	NM_065401	0.308933	-1.12478	0.280636	-1.13299	0.000416957	-1.58874	0.00171678	1.49055	1.57998e-05	1.8385	0.000748253	1.54766	4.85021e-06	1.93968	0.422965	1.0966	0.448015	-1.09118	0.0904219	-1.22087	0.0823753	-1.22762	0.0100398	1.3719	0.98685	1.00189	0.715858	-1.04255	0.00155418	1.49733	0.474992	1.08556	0.014086	-1.34923
193891_at	aco-1 /// WBGene00000040	Protein ACO-1 /// locus:aco-1	NM_077497	0.17677	1.09941	0.0213299	1.18263	2.97926e-05	1.4183	0.102244	-1.12266	3.00025e-07	-1.61199	0.000414455	-1.32162	1.9694e-08	-1.74963	0.000643859	-1.30603	0.946933	1.00459	0.179121	-1.09883	0.0160849	-1.19284	0.00320205	-1.24984	0.12045	-1.11589	1.08361e-06	-1.55372	0.486838	1.04927	0.00212381	1.26419	0.22324	1.08888
190404_s_at	folt-2 /// WBGene00018138	Protein FOLT-2 /// locus:folt-2	NM_071379	0.521248	-1.28683	0.448631	-1.34771	0.230819	-1.61007	8.07383e-06	-8.92926	0.00331933	-3.53575	7.60555e-05	-6.32649	3.3762e-07	-14.8292	0.0945892	1.96252	0.906107	1.04726	0.0180187	-2.67391	3.71784e-05	-7.0569	0.00434896	-3.3862	0.000172546	-5.58447	3.16109e-07	-14.9913	0.225318	1.6195	0.869373	-1.06651	0.00408561	-3.42033
188672_at	grd-11 /// WBGene00001700	Protein GRD-11 /// locus:grd-11	NM_075522	0.0241277	-1.6539	7.09544e-06	-3.294	3.20336e-07	-4.30438	2.32176e-07	-4.4301	0.000529351	-2.30638	0.00472866	-1.91712	0.0460508	-1.55231	0.481034	1.16138	0.102809	-1.42547	0.0609528	-1.50825	0.0300809	-1.61918	0.116082	-1.40603	0.0920634	-1.44306	0.817341	-1.05002	0.0961329	-1.43618	2.82588e-05	-2.93572	5.20632e-05	-2.79134
192403_s_at	sph-1 /// WBGene00004979	Protein SPH-1 /// locus:sph-1	NM_068959	0.000400067	-1.28009	0.0042686	-1.20886	0.0278086	-1.15113	0.00218636	1.22896	3.43288e-09	1.7211	0.000404488	1.27975	2.49422e-05	1.367	0.147856	1.09403	0.0204372	-1.16089	0.573484	-1.03489	0.0120221	1.17738	0.000116578	1.31796	0.220265	1.07857	0.00105889	1.25071	0.0352126	-1.14355	0.000110578	-1.31961	0.193854	-1.08365
184255_at	phat-1 /// WBGene00016732	Protein PHAT-1 /// locus:phat-1	NM_059107	0.000173437	-1.90691	2.72765e-05	-2.12007	8.08534e-07	-2.60877	0.00607764	-1.54901	0.13679	-1.25094	0.0556398	-1.33985	0.178769	-1.22318	0.00668618	-1.53998	0.000343346	-1.8338	4.497e-05	-2.06003	0.310656	-1.16258	0.548618	-1.09253	0.00460875	-1.57529	0.0216492	-1.42943	0.000512911	-1.792	1.70108e-07	-2.87269	3.06408e-08	-3.20757
180224_at	F47B7.3 /// WBGene00018534	Protein F47B7.3 /// status:Predicted	NM_076247	0.0108549	-2.08213	0.0104065	-2.09224	0.00103796	-2.69321	0.000258394	3.11729	0.00300949	2.40244	0.00263553	2.43731	0.595255	-1.15372	0.0010077	-2.70167	0.00110278	-2.67594	9.53547e-09	-9.68602	0.0420913	1.76869	0.644409	1.13217	0.974632	1.00857	0.185144	-1.43665	0.000171973	-3.25273	5.42799e-05	-3.66907	1.75413e-07	-6.84339
193547_at	CELE_F27D4.1 /// WBGene00009187	Protein F27D4.1 /// electron transfer flavoprotein alpha-subunit	NM_059745	0.00147063	-1.18888	0.00140388	-1.18995	0.235558	-1.06037	1.04733e-07	-1.43295	1.67815e-06	-1.35397	0.000213172	-1.23357	1.91205e-05	-1.29138	0.0237549	-1.12336	0.621644	-1.02438	0.35541	1.04645	3.3115e-06	-1.33595	0.0051655	-1.1598	0.0140899	-1.13607	0.000723497	-1.20522	0.517947	-1.03212	0.807955	-1.01191	0.3664	1.04536
191976_at	ser-3 /// WBGene00004778	Protein SER-3 /// locus:ser-3	NM_059553	0.2667	1.09992	0.00213373	1.33394	0.0121094	1.2552	3.40582e-08	1.94857	3.36798e-07	1.79149	6.72437e-06	1.61519	0.00200829	1.33669	0.894853	1.01125	0.241866	1.10572	0.0866692	-1.16138	5.49077e-06	1.62628	0.0123572	1.25427	0.170315	1.12568	0.426236	1.07014	0.0611766	-1.17881	0.350312	-1.08304	0.0315653	-1.21072
173207_at	---	---	---	0.00767277	-1.5218	0.00010939	-1.9473	0.101982	-1.27805	0.000793494	-1.73965	9.27243e-05	-1.96564	4.7541e-05	-2.04165	0.026028	-1.40819	0.000971924	-1.71949	6.66538e-06	-2.28535	0.815971	-1.03453	1.18695e-05	-2.21034	0.000224731	-1.86938	0.00072366	-1.74887	0.000641491	-1.76098	0.0930613	-1.28705	0.00626446	-1.54075	0.901433	-1.01822
191180_at	WBGene00006947 /// wrt-1	locus:wrt-1 /// Protein WRT-1	NM_063178	0.00595275	-2.33885	0.00055723	-3.06507	5.40221e-06	-5.13913	0.00357958	-2.4824	7.33885e-05	-3.83753	0.000497211	-3.10425	0.0257894	-1.95273	0.000125688	-3.61562	7.41959e-05	-3.83288	4.58964e-05	-4.04259	0.423965	-1.2574	0.707791	-1.11272	0.125443	-1.56371	0.0724212	-1.69745	0.016305	-2.06973	7.79941e-05	-3.81174	4.09489e-07	-6.93766
189126_s_at	srh-2	Protein SRH-2	NM_001026193 /// NM_001026194 /// NM_001269059	0.319062	1.26867	0.801293	1.06132	0.0417547	-1.6538	6.08688e-06	3.85098	2.69968e-05	3.35106	9.1285e-06	3.70708	2.28454e-05	3.40331	0.676094	1.10398	0.927746	1.02166	0.0131102	-1.87133	0.000255406	2.72461	0.000133168	2.89278	0.00126509	2.34892	0.0132626	1.86912	0.215008	1.34697	0.707353	-1.09292	0.000958349	-2.41073
189256_at	cyp-35B2 /// WBGene00019471	Protein CYP-35B2 /// locus:cyp-35B2	NM_071693	0.000246664	-3.28552	0.118762	-1.56458	0.0193342	-2.00114	0.510869	-1.20281	0.0312635	1.88315	0.19723	-1.44332	0.0190987	-2.00418	0.191428	-1.45052	0.0320091	-1.87743	0.000215362	-3.33441	0.0015727	-2.68054	0.000239446	-3.29616	6.91359e-05	-3.7731	4.09419e-06	-5.15205	3.69338e-05	-4.04009	0.00876435	-2.20228	5.79635e-05	-3.84623
176133_at	fbxa-63 /// WBGene00022485	Protein FBXA-63 /// locus:fbxa-63	NM_064953	0.219973	-1.11931	0.300297	-1.09937	0.293004	-1.101	0.0908383	-1.17077	0.148454	1.14295	0.0977597	-1.16671	0.419751	1.07623	0.0574728	1.1955	0.31799	-1.09556	0.144704	1.14444	9.14016e-05	1.52149	5.34385e-05	1.55052	0.00398629	1.32975	1.29927e-07	1.9343	0.304971	-1.09835	0.0170413	-1.25789	0.121051	1.1547
186066_at	W01A11.7 /// WBGene00020912	Protein W01A11.7 /// status:Confirmed	NM_072251	0.0128194	1.4205	0.702296	1.05179	0.327282	1.13943	2.83237e-08	2.8593	0.000106681	1.82976	6.88562e-05	1.87135	2.78487e-05	1.96065	0.471979	-1.10008	0.00861285	-1.45271	0.0708016	-1.27989	2.7663e-05	1.96133	0.00349216	1.52622	0.0689923	1.28209	0.732671	1.04614	0.450263	1.10537	0.00842742	-1.45447	0.000839067	-1.64541
187060_at	M01A8.1	Protein M01A8.1	NM_001268053 /// NM_001268054 /// NM_001268055	0.558418	-1.08454	0.162788	-1.21765	0.0282819	-1.37604	0.000479849	1.73684	9.03139e-07	2.44793	6.33641e-07	2.49807	0.000155803	1.84533	0.0673496	1.29955	0.235149	1.1812	0.0707349	-1.29514	0.000415319	1.75044	4.32076e-06	2.2419	0.000604057	1.71533	6.52867e-06	2.19138	0.235789	1.18092	0.125334	-1.24257	0.495955	-1.09916
179533_at	CELE_C06B8.2	Protein C06B8.2	NM_001269739 /// NM_001269740 /// NM_074451 /// NM_074452	0.414964	1.1149	0.316504	-1.14354	0.323823	1.1412	0.141108	-1.22084	0.0665767	-1.28657	0.00858232	-1.45545	0.172872	-1.20225	0.671324	1.05794	0.0265328	-1.3633	0.271989	1.15884	7.28273e-07	2.38722	0.0800061	1.27084	0.00371575	1.52403	0.00347595	1.52953	0.000555855	-1.68486	0.000170025	-1.79123	0.0251662	-1.36765
173580_s_at	twk-42 /// WBGene00006692	Protein TWK-42 /// locus:twk-42	NM_075082	0.252298	-1.14716	0.352958	1.11724	0.721328	-1.04315	0.000105589	-1.71987	1.82087e-08	-2.62647	0.000377686	-1.62184	0.000117073	-1.71172	7.07452e-05	-1.75187	0.160367	1.18478	0.751494	-1.0382	0.000652194	-1.58134	0.012556	-1.37137	0.0318083	-1.3058	0.117741	-1.20914	0.965135	1.00518	0.0163167	1.353	0.0652505	1.25373
172813_x_at	dnj-2 /// WBGene00001020	Protein DNJ-2 /// locus:dnj-2	NM_069725	0.764981	-1.02493	0.749936	-1.02661	0.720235	1.02995	3.1139e-06	-1.635	1.42697e-07	-1.81684	0.00029204	-1.41163	0.00227174	-1.32067	0.123315	-1.13892	0.151537	1.12822	0.00644676	1.2751	0.701944	1.03205	0.234554	-1.10441	0.608512	1.04318	0.886201	1.01185	0.0682851	-1.16822	0.850358	-1.01565	0.905698	1.0098
185949_at	CELE_C42D4.13 /// WBGene00016598	Protein C42D4.13 /// status:Partially_confirmed	NM_068734	0.000666422	-2.45827	0.000101776	-2.91522	2.11378e-06	-4.16291	0.0250912	1.73337	0.000667687	2.45784	0.0313289	1.69293	0.00790296	1.9486	0.02505	-1.73367	7.84144e-05	-2.98486	7.39957e-06	-3.70309	0.30527	1.27274	0.0505757	1.60619	0.652311	1.11075	0.910968	-1.02636	0.00793101	-1.94792	2.27282e-05	-3.34037	1.35006e-07	-5.43797
192504_at	alh-13	Protein ALH-13	NM_077731 /// NM_077732	0.000513832	-1.83088	7.5213e-07	-2.71529	1.56449e-07	-3.00338	1.05501e-05	-2.30764	0.00111774	-1.74751	0.00332232	-1.63501	0.532164	-1.10032	0.0404249	-1.38647	0.000223462	-1.92384	0.0255489	-1.43206	0.00837417	-1.54237	0.295699	-1.17496	0.00653567	-1.56703	0.23494	1.20172	0.0372069	-1.39475	5.85373e-07	-2.7587	0.0038392	-1.62039
193138_at	CELE_F43G6.11	Protein F43G6.11	NM_171044 /// NM_171045	0.811263	1.01696	0.059393	1.14783	0.0062305	-1.2323	0.00145675	1.28458	0.73453	1.02419	0.00194692	1.27415	0.0391327	1.16417	0.00605757	-1.23332	0.0748857	1.13851	0.000185733	-1.35975	3.08694e-05	1.42835	0.00780624	1.22414	0.225116	1.09062	0.828271	1.0154	0.0600984	-1.14736	0.0704236	-1.141	3.97034e-08	-1.73348
172766_x_at	---	---	---	0.00030049	2.0428	0.000185089	2.10978	0.0054383	1.67695	1.19066e-07	3.50376	0.000641778	1.94174	0.00167078	1.82009	0.950943	1.01057	0.470501	1.13209	0.593118	1.09596	0.000250891	-2.0675	3.26694e-07	3.25497	8.82496e-05	2.21631	0.0150341	1.55766	0.44665	-1.13987	0.0629223	1.39094	0.95529	1.00963	9.0571e-05	-2.21249
189083_at	exc-7 /// WBGene00001368	Protein EXC-7 /// locus:exc-7	NM_063656	0.000168993	1.41399	0.000138869	1.42251	0.699776	-1.03086	0.290596	1.0878	0.067473	1.16084	0.912466	1.00869	0.127353	1.13088	2.03522e-05	1.50893	0.00160459	1.31906	0.914575	1.00848	0.404255	-1.06836	0.879489	1.01201	0.0775908	-1.15442	0.0259789	-1.20302	1.33479e-05	1.52878	0.00170826	1.31647	0.0675382	-1.1608
172214_x_at	flp-15 /// WBGene00001458	Protein FLP-15 /// locus:flp-15	NM_067419	0.732748	-1.0241	0.685252	1.02868	0.000714372	-1.30658	8.41124e-05	1.38477	2.51464e-05	1.43099	2.79766e-05	1.42683	0.000552605	1.31579	0.897003	1.00906	0.406823	1.05993	0.000108977	-1.37508	0.539611	1.04383	0.244551	1.08571	0.897156	-1.00905	0.0829364	1.13284	0.823753	1.01564	0.73483	-1.0239	0.0127306	-1.20392
178767_at	C10C5.2 /// WBGene00007506	Protein C10C5.2 /// status:Partially_confirmed	NM_069248	0.000148711	-2.24759	0.000969018	-1.96709	0.002346	-1.84499	0.795265	-1.04837	3.76702e-07	3.4723	0.00381489	1.77999	3.17274e-05	2.50772	0.0131414	1.61963	0.772197	-1.05413	0.0608367	1.42495	0.203637	1.26526	4.23628e-06	2.89875	0.00184517	1.87762	6.61834e-09	4.80754	0.916218	1.01932	0.130567	-1.32556	0.000510164	2.05943
182683_at	nstp-3 /// WBGene00022577	Protein NSTP-3 /// locus:nstp-3	NM_072120	0.00902346	-1.80173	3.68855e-05	-2.84599	1.16268e-06	-3.79939	0.016432	-1.70682	0.0154935	-1.71605	0.0234332	-1.65134	0.096633	-1.43092	0.00849048	-1.81148	5.52631e-05	-2.75348	9.39815e-06	-3.18524	0.59325	-1.11872	0.128413	-1.38586	0.0768698	-1.4668	0.108959	-1.41197	0.000723223	-2.23197	1.43468e-06	-3.7315	8.36957e-08	-4.79533
172069_x_at	cpr-3 /// WBGene00000783	Protein CPR-3 /// locus:cpr-3	NM_074389	0.00588947	-1.4101	0.0872396	-1.22478	0.319926	-1.12243	0.968424	-1.00456	1.98524e-07	2.26479	0.20161	1.16103	0.000668166	1.55921	0.000312295	1.61344	0.671004	-1.05012	0.00732027	1.39546	5.48517e-06	1.93554	1.73654e-06	2.04148	5.9287e-05	1.73792	1.86288e-05	1.83077	0.0174431	-1.33693	0.0116718	-1.36406	0.145363	-1.18667
185525_at	cyp-35A1 /// WBGene00015399	Protein CYP-35A1 /// locus:cyp-35A1	NM_072478	4.93682e-06	-3.12561	3.12597e-06	-3.24058	4.39628e-06	-3.15431	3.35557e-08	-4.7264	0.0195746	-1.62809	0.00959546	-1.73041	0.00116333	-2.05011	0.707893	-1.07667	0.388932	-1.18643	0.120651	-1.36821	1.76576e-09	-6.19167	0.00137444	-2.02358	0.00172483	-1.98786	0.000963023	-2.0805	0.913875	-1.02152	0.840627	-1.0404	0.767813	-1.0599
191646_at	fmo-4	Protein FMO-4	NM_001269603 /// NR_069899	0.0603554	-1.366	0.00734392	-1.58955	0.000791868	-1.8356	0.000107022	2.07979	1.38593e-05	2.36334	1.29928e-05	2.37299	1.96652e-05	2.31186	0.256134	-1.20211	0.0468655	-1.39315	0.00413092	-1.65134	0.0354554	1.42285	0.000952904	1.8143	0.0573991	1.37141	0.476446	1.12127	0.667354	-1.07128	0.0042145	-1.64917	1.74481e-05	-2.32931
190186_s_at	tre-2 /// WBGene00006608	Protein TRE-2 /// locus:tre-2	NM_068657	5.04238e-07	1.79883	0.0651205	1.1819	0.00281501	1.33337	0.10674	1.15592	0.839091	-1.01791	0.467555	-1.0659	0.730168	1.03063	5.22564e-05	1.52881	0.634802	-1.04247	0.0568556	1.18884	0.111021	-1.1538	0.283389	-1.09952	0.0250799	-1.22948	0.0063754	-1.29485	1.37289e-07	1.88762	0.242568	1.10914	0.0576731	1.18812
181713_s_at	M03F4.6 /// WBGene00019759	Protein M03F4.6 /// status:Confirmed	NM_076442	0.012807	-2.05335	0.00262053	-2.45461	2.0104e-06	-5.27322	0.21042	-1.4109	0.192236	-1.43177	0.0343615	-1.82235	0.100738	-1.57871	0.0112892	-2.08373	0.000237961	-3.17043	7.29597e-07	-5.90038	0.107879	-1.56325	0.203996	-1.41808	0.00364302	-2.36748	0.00483316	-2.29444	0.0288345	-1.86267	5.24179e-05	-3.71741	6.90174e-08	-7.73971
189058_at	F26A1.8 /// WBGene00017806	Protein F26A1.8 /// Amine oxidase	NM_065596	0.329263	-1.31467	0.349234	1.29991	0.0861518	1.63501	2.893e-06	5.29462	5.31979e-07	6.42036	4.79987e-05	3.88868	0.000432112	3.06628	0.77119	-1.08416	0.867495	-1.04742	0.844206	-1.05609	8.09568e-07	6.11694	1.59764e-07	7.39425	0.000113463	3.54331	0.00059147	2.96343	0.76257	-1.08757	0.31205	-1.32805	0.404629	-1.26246
190193_s_at	suro-1 /// WBGene00011235	Protein SURO-1 /// locus:suro-1	NM_059776	0.00289932	-2.27475	0.00199022	-2.36278	1.03858e-05	-3.95861	0.0607004	-1.62886	0.19841	-1.388	0.001948	-2.36787	0.0233961	-1.82243	0.0133932	-1.93839	4.39524e-05	-3.43476	3.37701e-06	-4.42903	0.00806393	-2.04654	0.00929187	-2.01603	0.000111092	-3.13767	0.000820799	-2.58034	0.0033608	-2.24084	2.55315e-05	-3.6225	1.04529e-06	-4.99113
183975_s_at	abu-13 /// WBGene00004133	Protein ABU-13 /// locus:abu-13	NM_066114	0.00350448	-2.20314	2.49492e-05	-3.5574	6.56274e-06	-4.05138	0.157558	-1.42748	0.05516	-1.63517	0.0214631	-1.82251	0.249727	-1.33345	0.00088398	-2.52368	2.07147e-06	-4.54185	1.31786e-05	-3.78451	0.109295	-1.5004	0.129101	-1.46732	0.00747914	-2.03935	0.00626239	-2.07703	0.00437143	-2.15457	1.11232e-06	-4.83522	2.62862e-07	-5.6084
182966_at	WBGene00022665 /// ZK154.1	status:Confirmed /// Protein ZK154.1	NM_076913	0.00152288	-2.35601	0.0197344	-1.81945	4.67501e-06	-4.08286	0.000916923	-2.47354	0.00180766	-2.31731	0.000266675	-2.7808	0.00708121	-2.0247	0.00297897	-2.2072	0.006402	-2.04547	3.79461e-05	-3.34201	0.0063527	-2.04707	0.046151	-1.65503	0.000251904	-2.79579	0.000719576	-2.53136	0.012811	-1.9048	0.000873855	-2.48493	5.45203e-07	-5.04878
188257_at	dnj-20	Protein DNJ-20	NM_063671 /// NM_063671 /// NM_171030	0.883922	-1.014	0.366685	1.09055	0.0124956	1.2897	0.000108083	1.54591	1.33759e-06	1.82465	0.000158903	1.52401	0.000708786	1.44162	0.120031	1.16401	0.449623	1.0751	0.0618284	1.20269	0.497268	-1.06709	0.395161	1.08499	0.0385094	-1.2291	0.288881	-1.10758	0.172093	1.1418	0.567137	-1.05619	0.0301194	1.24255
192981_at	gei-3	Protein GEI-3	NM_001083303 /// NM_001083304 /// NM_001083305	0.904961	-1.01666	0.966109	-1.0059	0.577907	1.0803	0.0405415	-1.34506	0.370061	-1.13323	0.146735	-1.22793	0.448965	-1.11114	0.269251	1.16748	0.539483	1.08897	0.0617669	1.30772	1.11565e-07	-2.76897	2.23913e-05	-2.05049	4.85124e-07	-2.53963	0.00243321	-1.59003	0.0490388	1.32827	0.561664	1.08392	0.00011034	1.8813
189185_at	srh-2	Protein SRH-2	NM_001026193 /// NM_001026194 /// NM_001269059	0.369609	1.23415	0.896979	1.03057	0.0606795	-1.57284	3.39369e-06	3.97827	2.32227e-05	3.33132	1.01988e-05	3.59216	1.66611e-05	3.43393	0.887477	1.03345	0.757086	-1.07464	0.0154264	-1.82216	0.000350144	2.60506	5.69583e-05	3.07045	0.000695206	2.44742	0.00656475	1.98334	0.116415	1.45463	0.889484	-1.03284	0.00429729	-2.06588
189736_s_at	cpt-4 /// WBGene00019644	Protein CPT-4 /// locus:cpt-4	NM_071947	0.870246	1.02632	0.00172758	-1.74167	0.00824145	-1.57329	0.301893	1.1806	6.96755e-05	2.12712	0.000828636	1.82424	0.000372044	1.9176	0.000667107	1.84915	0.454223	-1.12717	0.841162	1.03239	0.000484401	1.8864	9.57162e-06	2.40749	5.94406e-06	2.4811	0.00143567	1.76222	0.0992053	1.30982	0.0869824	-1.32421	0.00292096	-1.68415
184035_at	clec-265 /// WBGene00019738	Protein CLEC-265 /// locus:clec-265	NM_076117	0.310043	-1.39404	0.853785	-1.06149	0.000256099	-3.94528	0.096718	-1.73976	0.352169	-1.35519	0.00242503	-2.9608	0.000124278	-4.32146	0.799189	-1.08589	0.0772391	-1.8065	2.3012e-07	-9.79986	0.164563	1.5829	0.147873	1.61445	0.609072	1.18057	0.137779	1.6353	0.339062	-1.3668	0.281482	-1.42325	0.000331509	-3.81888
188132_at	col-76 /// WBGene00000652	Protein COL-76 /// locus:col-76	NM_063325	0.000101786	-1.84138	2.10834e-05	-1.99793	1.88541e-06	-2.27044	0.000549157	-1.68761	0.00289665	-1.5459	0.0170709	-1.40031	0.04402	-1.32212	0.000554531	-1.68676	0.000773073	-1.6578	0.000198985	-1.77873	0.398525	-1.11954	0.351583	-1.13292	0.648699	1.06248	0.0169154	-1.40105	8.08769e-05	-1.86338	0.000601372	-1.67965	3.53068e-08	-2.84135
188799_at	srj-29 /// WBGene00005616	Protein SRJ-29 /// locus:srj-29	NM_074647	0.0398711	1.2951	0.214798	1.16372	0.580821	-1.06888	0.00795629	1.41124	0.0149295	1.36622	0.0255587	1.32751	0.0341015	1.30655	0.0694303	1.25378	0.454545	1.09468	0.238989	-1.15453	2.94497e-08	2.60047	7.81094e-06	1.96225	8.64766e-05	1.75181	0.000738125	1.5842	0.84827	-1.02328	0.0519047	-1.2756	8.36136e-05	-1.75457
185716_at	math-10 /// WBGene00015839	Protein MATH-10 /// locus:math-10	NM_061702	0.0915414	-1.2271	0.463362	1.09064	0.247259	1.14806	1.18789e-06	2.11475	0.00156449	1.51464	0.0230175	1.32679	0.846199	1.02309	0.000107944	-1.71327	0.00333081	-1.46142	3.65724e-05	-1.80044	3.46352e-08	2.52576	1.78607e-06	2.07368	0.000255828	1.64692	0.106486	1.21564	0.00207621	-1.49461	0.00736356	-1.40617	3.26876e-05	-1.80976
191287_at	pho-6 /// WBGene00018696	Protein PHO-6 /// locus:pho-6	NM_072766	0.419489	-1.1155	0.539472	-1.08636	0.409374	1.11821	0.00127451	1.62493	0.00500398	1.50862	0.000358744	1.73753	5.02996e-09	3.24744	0.180432	-1.2015	0.906261	-1.01596	3.06435e-06	2.23476	0.127637	1.23366	0.0912069	1.26383	0.0605481	1.29961	0.209845	1.18703	0.528337	-1.08887	0.819163	-1.03123	0.587316	1.07595
190834_at	amt-1 /// WBGene00000133	Protein AMT-1 /// locus:amt-1	NM_076383	0.030349	1.67231	0.0938963	1.47656	0.904452	-1.02747	3.32433e-05	-3.11681	1.32756e-06	-4.16562	3.72324e-06	-3.79035	2.98066e-05	-3.147	0.325738	1.25126	0.393653	1.21418	0.870745	-1.03743	0.000220713	-2.63884	5.35743e-07	-4.53356	6.8455e-05	-2.92465	6.42738e-05	-2.94091	0.904949	-1.02733	0.211382	1.33226	0.549938	-1.14509
192181_at	T28H10.3 /// WBGene00012144	Protein T28H10.3 /// vacuolar processing enzyme like	NM_073736	0.0125598	-1.28341	0.0233921	-1.25097	0.000362124	-1.46759	0.000255827	1.48629	5.16525e-07	1.87214	1.79683e-05	1.6374	1.85028e-07	1.94955	0.841284	-1.0189	0.182057	-1.13552	0.236435	-1.11885	0.00650609	1.31732	0.000156809	1.51298	0.0104321	1.29301	4.48581e-05	1.58347	0.241595	-1.11744	0.0149186	-1.27449	0.0411256	-1.22091
180505_at	pqn-32	Protein PQN-32	NM_001026956 /// NM_001026957	0.00436041	-2.30015	9.22772e-05	-3.4561	3.36498e-06	-4.90003	0.00969914	-2.10368	0.00284889	-2.40939	0.00353912	-2.35327	0.099708	-1.57333	0.00123753	-2.6344	3.14943e-05	-3.86615	5.25665e-05	-3.66472	0.156874	-1.4722	0.136262	-1.50377	0.0266234	-1.86848	0.00488337	-2.27165	0.00359202	-2.34946	9.49175e-06	-4.38639	6.99588e-08	-7.56088
181714_at	T19B10.2 /// WBGene00011831	Protein T19B10.2 /// status:Confirmed	NM_073447	0.014597	-1.7821	0.000104145	-2.76805	2.28274e-06	-3.86859	0.149264	-1.38687	0.634951	-1.11133	0.275506	-1.27755	0.318073	1.25083	0.117607	-1.42803	0.000269626	-2.54987	0.00125707	-2.23007	0.00491518	-1.97376	0.00601073	-1.93761	0.000978757	-2.27961	0.00128171	-2.22626	0.0176531	-1.74945	1.97391e-05	-3.19698	6.08336e-07	-4.3635
182348_at	fbxa-12 /// WBGene00016525	Protein FBXA-12 /// locus:fbxa-12	NM_065112	2.01477e-05	-2.72458	0.000239987	-2.26414	0.85015	1.03687	0.949013	1.01233	5.78436e-05	2.51754	0.00792544	1.73179	0.00602734	1.77023	0.634546	-1.09558	0.152318	-1.32351	0.00445416	1.81315	0.089069	-1.39932	0.115875	1.36246	0.71862	1.07157	0.00446063	1.81295	0.0718569	-1.42908	0.0398357	-1.50996	3.2178e-05	2.63044
193659_at	gpdh-1 /// WBGene00009824	Protein GPDH-1 /// locus:gpdh-1	NM_061053	0.00012792	-2.38982	0.281058	1.23467	0.0583969	-1.46217	0.00130107	-2.00537	0.0136734	-1.66308	2.15153e-05	-2.73352	0.00230035	-1.91908	0.00151648	-1.98191	0.60942	-1.10402	0.0916024	-1.39925	4.32416e-07	-3.70824	0.0253526	-1.57747	3.82174e-08	-4.53927	0.000590393	-2.12978	0.931995	-1.01662	0.964509	1.00863	0.370076	1.19079
186673_at	C48B4.3 /// WBGene00008168	Protein C48B4.3 /// status:Confirmed	NM_066717	0.000933687	-1.80235	0.00341385	-1.6607	4.77573e-06	-2.49796	0.073937	1.33879	5.86941e-06	2.46569	0.000376278	1.90664	1.52002e-06	2.68713	0.891035	1.02185	0.334883	-1.16609	0.173998	-1.24454	0.826828	-1.03514	0.691482	1.06473	0.952845	1.00937	0.654738	1.07327	0.00433444	-1.63532	0.00670089	-1.58943	2.57658e-05	-2.24844
188635_at	F58E6.13 /// WBGene00010252	Protein F58E6.13 /// EGF-like domain	NM_001269205 /// NM_001269206 /// NM_001269207	0.00440147	-2.04689	0.000363251	-2.57271	2.24877e-05	-3.30264	0.00926209	-1.90569	0.00273767	-2.14014	0.000757355	-2.40775	0.00433556	-2.04982	0.00126063	-2.29871	2.68224e-05	-3.25049	1.00712e-05	-3.55241	0.214683	-1.33699	0.233433	-1.3212	0.0154912	-1.81093	0.00398805	-2.06605	0.00498899	-2.02272	1.24419e-05	-3.48468	2.15622e-07	-5.10354
179457_at	B0024.4 /// WBGene00007097	Protein B0024.4 /// status:Confirmed	NM_073247	0.572693	-1.13816	0.398793	-1.21458	0.26266	1.29636	0.6929	1.09467	0.000696535	2.41113	0.187448	1.35939	0.00314835	2.10144	0.00753903	1.93524	0.922693	1.02244	0.000489437	2.48863	1.41321e-06	4.21779	3.83456e-06	3.84524	3.69279e-06	3.85857	2.99937e-05	3.19181	0.336575	-1.24844	0.222469	-1.32765	0.93322	-1.01935
179600_at	C38C6.3 /// WBGene00007996	Protein C38C6.3 /// status:Confirmed	NM_064640	0.00264545	-2.24276	2.29908e-05	-3.52846	1.1082e-06	-4.74202	0.00304509	-2.21189	0.00355051	-2.17852	0.00685152	-2.03929	0.163259	-1.41407	0.00308664	-2.20893	5.39831e-05	-3.25313	0.000113624	-3.03159	0.0579616	-1.61551	0.0711609	-1.57589	0.0136115	-1.89929	0.0156416	-1.87149	0.00340224	-2.18776	4.29491e-06	-4.14826	2.60369e-07	-5.4934
172136_x_at	---	---	---	0.00010923	2.21861	0.000101686	2.2294	0.0020945	1.81263	9.58022e-08	3.64979	0.00112752	1.8923	0.00137995	1.86605	0.970318	-1.00651	0.424977	1.15028	0.455371	1.13984	0.000414333	-2.02663	2.11907e-07	3.43888	0.000125694	2.19759	0.0153665	1.56855	0.645308	-1.08373	0.0542645	1.41778	0.923518	1.01688	0.00033531	-2.05603
177505_at	CELE_T06G6.6	Protein T06G6.6	NM_001129044 /// NM_060824	0.0275559	-1.82628	0.00077569	-2.68431	1.59261e-06	-5.05372	0.0885554	-1.57725	0.00133518	-2.53893	0.00980327	-2.05478	0.144483	-1.47289	0.000316892	-2.93978	5.68e-05	-3.49701	3.05314e-06	-4.71934	0.509865	-1.18737	0.482782	-1.20082	0.0523001	-1.68903	0.0790979	-1.60122	0.0250456	-1.84696	2.3863e-05	-3.81842	1.02406e-07	-6.81517
181833_at	K01A2.4 /// WBGene00019279	Protein K01A2.4 /// status:Confirmed	NM_001027057	0.000389271	2.01042	0.97596	1.00517	1.29493e-07	3.49021	0.954274	-1.00987	8.83532e-05	-2.21942	0.192892	-1.25496	0.000254363	-2.06839	0.604068	-1.09317	0.222883	-1.23629	0.00439356	1.70406	0.223007	-1.23622	4.33624e-05	-2.32741	0.0385801	-1.44923	3.3042e-05	-2.37014	0.701971	1.06785	0.373246	-1.16627	0.00169363	1.82043
172793_x_at	cpr-3 /// WBGene00000783	Protein CPR-3 /// locus:cpr-3	NM_074389	0.0554524	-1.25804	0.195802	-1.16385	0.77519	-1.03348	0.631523	1.05696	9.17121e-07	2.10806	0.155749	1.18189	0.00120128	1.52003	0.000474778	1.58537	0.72872	-1.04083	0.00790756	1.39152	1.00088e-06	2.09933	3.67722e-06	1.97516	2.21452e-05	1.81949	4.22722e-05	1.7672	0.0176644	-1.33713	0.0162351	-1.34286	0.0845823	-1.22772
191882_at	ugt-32 /// WBGene00018543	Protein UGT-32 /// locus:ugt-32	NM_071659	0.177804	-1.19589	0.0141652	-1.40619	0.842886	1.02615	7.30922e-08	-2.67107	4.0206e-06	-2.14786	0.000292672	-1.72517	3.73544e-06	-2.15614	0.76406	1.03989	0.462269	1.10105	0.0748373	1.27122	0.000479228	-1.68246	0.0060228	-1.47431	0.00166122	-1.57835	0.0184483	-1.38513	0.719526	-1.04793	0.0418659	-1.31918	0.100259	1.24642
184254_at	C46H11.7 /// WBGene00016731	Protein C46H11.7 /// status:Partially_confirmed	NM_059106	0.000295388	-2.54158	1.75128e-05	-3.24949	5.56601e-07	-4.43212	0.00244655	-2.11004	0.142796	-1.39688	0.011978	-1.82169	0.207267	-1.33098	0.0268224	-1.68256	9.46076e-05	-2.80542	9.84655e-05	-2.79572	0.0424896	-1.60427	0.171585	-1.36463	0.0114367	-1.82978	0.00916556	-1.86873	0.00186507	-2.16193	3.96405e-06	-3.70628	1.10987e-07	-5.16276
180240_at	T23F4.2 /// WBGene00020740	Protein T23F4.2 /// status:Confirmed	NM_061522	0.457642	-1.06722	0.417038	1.07376	0.0119239	1.26423	6.44262e-07	1.77947	2.7794e-09	2.1976	1.32471e-05	1.59991	0.0347786	1.21269	0.103167	1.15719	0.686513	-1.03583	0.0966189	-1.16069	0.00111489	1.37577	0.00240853	1.33943	0.109805	1.15385	0.0434077	1.20172	0.297228	-1.09617	0.235992	-1.11043	0.260975	1.1043
183974_at	clx-1 /// WBGene00000551	Protein CLX-1 /// locus:clx-1	NM_068868	0.936866	-1.01449	0.768849	-1.05486	0.61641	1.09549	1.90221e-08	4.38827	0.000125893	2.2707	1.65238e-05	2.62247	0.4871	1.13522	0.000996995	-1.96056	0.00420757	-1.76514	2.96013e-07	-3.52862	0.681157	-1.0776	0.71619	1.06834	0.932958	1.01539	0.796894	-1.04787	0.488353	1.1348	0.840296	1.03728	0.513509	1.12657
182929_s_at	ZK154.6	Protein ZK154.6	NM_001029816 /// NM_001029817	0.431243	-1.06906	0.65966	1.0379	0.0415072	1.19683	0.000295766	1.4229	2.92433e-08	1.9547	5.09876e-05	1.50739	4.83317e-06	1.63019	0.00611795	1.285	0.26659	1.09953	0.000907392	1.37118	0.0962903	1.15535	0.025455	1.21989	0.154299	1.13055	0.471732	1.0629	0.882905	-1.0125	0.854128	1.01562	0.259832	1.10106
179199_at	CELE_T09F5.1 /// WBGene00011665	Protein T09F5.1 /// status:Confirmed	NM_074336	0.000452058	-2.2495	2.8725e-05	-2.79384	1.24687e-06	-3.5976	0.000420143	-2.26252	0.000681319	-2.17771	0.00572837	-1.83248	0.0524442	-1.5029	0.000732786	-2.16517	0.000419462	-2.26281	0.000209583	-2.38974	0.532711	-1.13472	0.764347	-1.06241	0.186587	-1.31187	0.419414	-1.17825	0.00103729	-2.10614	4.66415e-06	-3.23001	7.92524e-07	-3.73561
182597_at	T07E3.4	Protein T07E3.4	NM_066100 /// NM_181968	0.218815	-1.18922	0.0374126	-1.35307	0.0256948	-1.38597	1.0566e-05	-2.14	3.16358e-06	-2.28774	5.20751e-05	-1.96205	0.00180204	-1.61859	0.0930388	-1.27132	0.129339	-1.24056	0.734149	-1.04828	0.000450115	-1.74629	2.86467e-05	-2.02663	8.12826e-07	-2.47058	0.00010277	-1.89133	0.0274774	-1.38012	8.21905e-05	-1.91427	0.00682726	-1.50108
180842_s_at	ethe-1 /// WBGene00007886	Protein ETHE-1 /// locus:ethe-1	NM_069283	0.196665	1.14399	0.191941	1.14569	0.0262488	1.27116	3.5168e-07	2.02053	5.84649e-06	1.79612	5.19798e-06	1.80478	0.000158087	1.57339	0.869719	1.01693	0.821669	1.02335	0.920672	-1.01025	7.56622e-06	1.77734	3.56848e-06	1.83285	0.000216408	1.55384	9.8212e-05	1.6035	0.115813	1.17972	0.98739	1.00162	0.18883	1.14683
184012_at	---	---	---	0.312378	-1.4413	0.213344	-1.57275	0.141686	-1.71303	4.60626e-05	-5.79367	0.0921908	-1.86137	0.0724374	-1.94565	0.000201209	-4.71775	0.039834	2.15958	0.0841054	1.89334	0.35678	-1.39491	6.03986e-07	-10.7894	5.04915e-05	-5.71987	6.51119e-05	-5.52049	1.09831e-07	-13.9767	0.454872	1.30876	0.545392	1.24269	0.0338707	-2.21907
172737_x_at	efk-1	Protein EFK-1	NM_001027401 /// NM_001027402	0.0348281	1.50743	0.119313	1.34491	0.0541969	1.44972	9.73172e-08	3.95751	4.83733e-06	2.92891	4.16375e-07	3.52772	3.70031e-05	2.52357	0.556461	1.11563	0.332699	1.19886	0.672268	-1.08174	2.72897e-05	2.57993	0.00248273	1.85868	0.00361918	1.80676	0.0038241	1.79925	0.656913	1.08601	0.746888	-1.06172	0.95277	1.01104
189952_at	grd-1	Protein GRD-1	NM_001029672 /// NM_001029673	0.000452321	-2.23535	1.75476e-05	-2.88119	1.17324e-05	-2.97422	0.0088163	-1.75912	0.00214469	-1.97623	0.0030357	-1.92153	0.0205641	-1.63434	0.00010169	-2.51123	5.76207e-06	-3.14719	2.98737e-05	-2.76324	0.108319	-1.39158	0.0220223	-1.62435	0.0662052	-1.46418	0.0136806	-1.69405	6.22142e-05	-2.60925	9.22255e-06	-3.0315	1.02277e-06	-3.62069
181694_at	F48D6.4	Protein F48D6.4	NM_076321 /// NM_076322 /// NM_076323	0.258221	-1.09051	0.335816	-1.07625	0.000172008	-1.39415	0.000392212	1.3607	5.54858e-05	1.44134	7.90341e-05	1.4264	0.000498209	1.35112	0.700987	-1.0295	0.727961	-1.02668	0.000135246	-1.40404	0.00124653	1.31473	9.77799e-05	1.4175	9.85594e-05	1.41717	3.26429e-05	1.46409	0.880353	-1.01145	0.983679	1.00155	0.00616188	-1.25192
188461_s_at	col-111 /// WBGene00000685	Protein COL-111 /// locus:col-111	NM_068206	0.00443923	-1.86393	0.000102978	-2.51107	6.78846e-06	-3.10979	0.0401804	1.53757	0.00527497	1.83756	0.0486039	1.50987	0.141099	1.3523	0.0345248	-1.55964	8.15572e-05	-2.55715	1.38604e-06	-3.53586	0.377159	1.19535	0.272465	1.24949	0.717615	-1.07527	0.54238	-1.13039	0.00755844	-1.78316	4.26775e-06	-3.22753	1.76593e-07	-4.20197
192806_at	F13D11.3 /// WBGene00017428	Protein F13D11.3 /// protein tyrosine-phosphatase family	NM_076574	0.0164442	1.25791	0.0185398	1.25195	0.244862	1.11187	5.55097e-08	1.99184	0.00018042	1.48196	6.10973e-06	1.66974	4.10461e-05	1.56078	0.463695	-1.06848	0.592084	1.04949	0.134328	-1.14778	1.65596e-07	1.90862	0.000652917	1.41657	0.000493207	1.43064	0.000572903	1.42311	0.447517	-1.0711	0.481774	-1.06562	0.0456723	-1.20622
182856_at	grl-27 /// WBGene00001736	Protein GRL-27 /// locus:grl-27	NM_071605	0.00319237	-2.28043	0.000255009	-2.94043	0.00314156	-2.28421	2.41038e-07	-5.97641	0.000790053	-2.62761	3.31678e-05	-3.59869	0.00167716	-2.43572	0.991791	-1.00262	0.0324419	-1.77058	0.778554	1.07418	0.000380464	-2.82606	0.00247237	-2.3412	1.92936e-05	-3.7984	0.00128944	-2.50139	0.0184594	-1.88918	1.29836e-05	-3.95211	0.0099818	-2.02179
194090_s_at	nhr-21	Protein NHR-21	NM_001026929 /// NM_001026930 /// NM_001026931 /// NM_001026932 /// NM_001047301	0.813583	1.04254	0.519692	-1.12094	0.865669	1.03033	8.49495e-07	3.15283	1.34126e-06	3.05001	3.87407e-05	2.40725	2.03508e-05	2.51685	0.961591	1.00854	0.0378638	-1.46812	0.274454	-1.21582	0.00101331	1.92224	1.28829e-06	3.05891	0.00258852	1.79933	0.010426	1.62507	0.00791117	1.65901	0.312537	-1.19752	0.43716	-1.14805
180425_s_at	F15E6.3 /// WBGene00017484	Protein F15E6.3 /// status:Confirmed	NM_068136	0.000246133	2.39063	0.220115	-1.2907	0.0953728	-1.42171	0.000937586	2.14751	0.274034	1.25468	0.0308184	1.59204	0.141071	1.36135	0.112263	1.39672	0.0115193	-1.74103	0.000547025	-2.24273	0.000312556	2.34548	0.0693835	1.47002	0.0206393	1.6524	0.311295	1.23322	0.0575146	1.49831	0.00639624	-1.83207	5.24995e-05	-2.70396
180063_at	vps-52 /// WBGene00007059	Protein VPS-52 /// locus:vps-52	NM_076881	0.00642204	-1.27777	0.00396904	-1.29901	0.00570371	1.28301	0.00368499	-1.30229	0.51983	-1.05509	0.18922	-1.11732	0.465188	-1.06283	0.676999	-1.03523	0.1991	-1.11451	1.14868e-05	1.57208	0.66725	-1.03638	0.202068	1.11369	0.153123	1.12877	0.50956	1.05651	0.227435	-1.10705	0.214235	-1.11043	0.000369479	1.40482
191776_at	ugt-9	Protein UGT-9	NM_001129547 /// NM_071911	0.0925157	-1.27015	0.261105	-1.17009	0.127242	-1.24062	2.65591e-07	-2.62221	0.00621836	-1.5058	1.90913e-05	-2.06356	5.19076e-08	-2.89027	0.0296634	1.37103	0.551151	1.08601	0.0309137	-1.36744	0.00734398	-1.49142	0.00205415	-1.60266	0.0586061	-1.31128	0.00116063	-1.65375	0.0318356	-1.36489	0.837175	-1.02876	0.0281253	-1.37565
193963_s_at	pha-4	Protein PHA-4	NM_001047649 /// NM_001047650 /// NM_001047651	0.116223	-1.30216	0.138056	-1.28217	0.0919795	-1.32891	0.28639	1.19321	9.61664e-09	3.99298	2.77025e-05	2.30717	0.00200543	1.75325	5.23373e-06	2.56991	0.0181436	1.50806	0.541026	1.10568	0.329066	-1.17516	0.208271	1.23306	0.544146	-1.10482	0.473491	-1.12523	0.515726	1.1128	0.260161	-1.20543	0.149971	-1.27245
191298_s_at	pcp-2 /// WBGene00003957	Protein PCP-2 /// locus:pcp-2	NM_069198	0.56633	-1.23545	0.406209	-1.35991	0.00392299	-3.19111	0.00174132	-3.59996	0.0157286	-2.57318	0.000406718	-4.44444	0.000866677	-3.98531	0.735347	1.13241	0.167033	-1.67891	0.0019797	-3.53269	0.070729	1.98905	0.0797025	1.94527	0.0188109	2.49972	0.409743	1.35672	0.526506	-1.26326	0.830063	-1.08209	0.00028437	-4.67839
175077_s_at	C05D12.3	Protein C05D12.3	NM_001047265 /// NM_001047266 /// NR_003151	0.958838	1.01117	0.883018	-1.03217	0.989798	-1.00275	0.000789763	-2.26481	0.00074158	-2.27691	6.72531e-06	-3.38364	1.8584e-08	-5.78162	0.978583	1.00579	0.0531214	-1.54207	0.000184057	-2.55984	0.324691	-1.23873	0.824253	-1.04897	0.639308	-1.10635	0.00113012	-2.19692	0.412989	1.19409	0.705752	1.08476	0.0123943	-1.77841
189283_s_at	cyp-35C1 /// WBGene00007362	Protein CYP-35C1 /// locus:cyp-35C1	NM_171550	0.0417961	-1.95608	0.0999475	-1.7055	0.0704533	-1.80516	2.27964e-06	-6.84208	0.00296114	-2.80592	1.05888e-06	-7.55164	5.89326e-06	-6.0661	0.486684	1.2466	0.0538623	-1.88237	0.144774	-1.60043	2.00807e-05	-5.20576	0.00298694	-2.80281	6.00851e-06	-6.05134	1.17804e-05	-5.56233	0.869521	-1.05317	0.0381885	-1.98253	0.0458944	-1.9288
183150_s_at	---	---	---	0.00904628	2.24811	0.0413984	1.84917	0.129602	-1.56473	5.14903e-07	6.92091	0.000161232	3.57539	0.000208533	3.47371	5.01019e-08	9.23249	0.604727	1.16139	0.795944	-1.07744	0.581148	-1.17296	0.0003043	3.32941	0.0480176	1.81182	0.129318	1.56528	0.00042112	3.20991	0.486461	1.22339	0.628025	-1.15027	0.102489	-1.62298
192151_at	tsn-1 /// WBGene00006626	Protein TSN-1 /// locus:tsn-1	NM_062438	0.113009	-1.21698	0.258837	-1.14805	0.742374	-1.04049	4.59648e-08	-2.54673	0.000118297	-1.72932	1.85919e-07	-2.36671	0.000257528	-1.66731	0.123215	1.21011	0.592512	-1.0669	0.00369523	1.468	0.000280817	-1.66054	0.0594023	-1.26648	0.0355618	-1.30458	0.0610184	-1.26446	0.538252	1.07739	0.395875	1.10871	0.0629212	1.26214
173567_s_at	grl-7	Protein GRL-7	NM_001028922 /// NM_001028923	0.00349839	-2.35667	0.000269242	-3.09243	1.26828e-05	-4.25526	0.00174882	-2.5397	0.000332961	-3.02469	0.000200824	-3.18831	0.0172966	-1.96775	0.000680338	-2.80671	3.03553e-05	-3.88221	0.000145531	-3.29697	0.0564856	-1.69972	0.0432849	-1.75913	0.00499122	-2.26658	0.00814942	-2.14593	0.0025485	-2.43904	1.70804e-05	-4.12377	1.44511e-06	-5.37237
192882_at	gspd-1 /// WBGene00007108	Protein GSPD-1 /// locus:gspd-1	NM_069728	0.0667187	1.17694	0.0404531	1.2017	0.028327	1.21887	5.20054e-06	-1.63949	2.00612e-06	-1.69431	3.09627e-06	-1.669	5.20519e-05	-1.51676	0.138357	1.13886	0.0622213	1.18045	0.00339526	1.3175	0.00640738	-1.28829	6.6463e-05	-1.50443	0.0169531	-1.24316	0.0636185	-1.17933	0.927281	1.00785	0.0161857	1.24533	0.0025049	1.33148
190816_at	tag-38 /// WBGene00006418	Protein TAG-38 /// locus:tag-38	NM_072971	0.514892	-1.18383	0.235196	1.3646	0.292655	-1.31611	0.000137368	3.17844	0.0485319	1.69998	0.440349	1.22179	0.67757	-1.11344	0.00474651	-2.21341	0.0184921	-1.9064	3.19305e-06	-4.65774	1.5028e-06	5.03989	0.00267288	2.35126	0.00259923	2.35811	0.113807	-1.52041	0.00127727	-2.53753	0.0915993	-1.56621	3.31021e-09	-10.085
179858_at	C49C8.5 /// WBGene00016769	Protein C49C8.5 /// status:Confirmed	NM_069080	0.831267	1.02968	0.858781	-1.02472	0.257067	-1.17075	0.000918884	1.67056	2.21637e-06	2.31302	0.00267518	1.57567	0.000243935	1.79391	0.0152908	1.42568	0.547266	-1.08643	0.530582	-1.09025	4.41968e-07	2.53371	2.26207e-05	2.03727	3.98469e-05	1.97625	3.03829e-06	2.2729	0.177117	-1.20782	0.0558225	-1.31377	0.0615865	-1.30509
183964_at	CELE_T24A6.7 /// WBGene00020747	Protein T24A6.7 /// status:Confirmed	NM_071583	0.77642	1.05531	0.556844	1.11816	0.64405	1.09167	0.89586	1.0251	0.486522	1.14164	0.622585	1.09796	0.526267	1.1281	0.397392	1.17528	0.345544	1.19763	0.337474	1.20135	0.00606802	1.75778	0.0583746	1.45142	0.321721	1.20882	1.01257e-09	6.08435	0.469714	-1.14761	0.173787	-1.30047	2.48054e-07	3.77867
180650_at	coel-1	Protein COEL-1	NM_171665 /// NM_171947	0.0799804	1.38817	0.97945	1.00468	0.0105328	1.64505	4.26946e-07	3.42449	1.40783e-05	2.64858	1.67781e-07	3.67921	4.64082e-05	2.43326	0.695555	1.07364	0.673949	1.07941	0.393016	1.16888	0.000314522	2.12585	0.000617962	2.02647	4.67003e-05	2.43218	0.0504247	1.44706	0.13154	1.32327	0.445103	1.14946	0.534261	1.11978
184656_at	T19D12.3 /// WBGene00020578	Protein T19D12.3 /// status:Partially_confirmed	NM_062954	0.566381	-1.13288	0.340617	1.23199	0.571549	-1.13099	0.764687	-1.06712	0.262243	-1.27936	0.950558	1.01354	0.877858	1.03389	0.166529	-1.35819	0.193541	1.33248	0.908967	-1.02511	3.16733e-05	2.99201	0.000617911	2.32747	1.18643e-06	3.97654	0.000522094	2.36104	0.09256	-1.45634	0.030584	1.63738	0.106444	-1.43324
191182_at	arl-8 /// WBGene00000192	Protein ARL-8 /// locus:arl-8	NM_070390	0.175851	1.09793	0.0694106	1.13578	3.58322e-05	1.40333	0.0159781	-1.18964	0.873798	1.01081	0.000424589	-1.31476	0.140745	-1.10743	0.000362547	1.32026	0.687073	1.02769	2.49146e-06	1.50751	0.00194549	-1.26234	0.46157	-1.0514	0.11642	-1.11528	0.845782	-1.01326	0.000384497	1.31821	0.000988661	1.28555	1.499e-08	1.74831
180189_s_at	CELE_T06A1.1 /// WBGene00020277	Protein T06A1.1 /// status:Partially_confirmed	NM_071132	0.0144681	-1.47207	0.00223186	-1.65197	2.50373e-05	-2.14424	5.8775e-05	-2.04083	0.295966	1.16966	0.0135095	-1.47858	0.119533	-1.26716	0.00304371	1.62158	0.232426	-1.19685	0.0627911	-1.33137	0.102008	1.28324	0.0900959	1.2957	0.587326	-1.08403	0.135856	-1.25402	0.0167918	-1.45791	7.66015e-06	-2.29802	1.19749e-08	-3.45054
180397_at	T20F7.1 /// WBGene00020630	Protein T20F7.1 /// status:Partially_confirmed	NM_078326	0.277385	1.18529	0.537341	1.10044	2.21715e-06	2.57142	0.0832928	-1.31835	0.0980047	-1.30122	0.170822	-1.24102	0.202564	-1.22185	0.243007	1.20089	0.317395	1.16902	6.68259e-07	2.77452	0.244404	-1.20022	0.219141	-1.21286	0.325598	-1.16589	0.437592	-1.12833	0.307357	1.17294	0.422762	1.13285	8.34844e-07	2.73528
172799_x_at	cut-2 /// WBGene00009983	Protein CUT-2 /// locus:cut-2	NM_073924	0.000945231	-2.14516	0.000380601	-2.30773	1.2355e-05	-3.03518	7.5786e-05	-2.62444	0.00141113	-2.07658	3.95131e-05	-2.76445	0.295479	-1.24189	0.0152861	-1.69735	0.000198373	-2.43085	0.0865166	-1.43626	9.7214e-05	-2.57289	0.000273086	-2.36971	0.000121664	-2.52734	0.000537572	-2.24482	0.00258968	-1.97575	0.000475822	-2.26687	6.76948e-05	-2.64816
183222_at	WBGene00022611 /// ZC449.1	status:Partially_confirmed /// Protein ZC449.1	NM_076454	0.00336517	-2.17779	0.00023579	-2.80795	3.30619e-06	-4.21157	0.00264136	-2.23008	0.000283037	-2.76008	0.00293537	-2.20719	0.0990766	-1.50733	0.00036406	-2.69536	0.000263109	-2.77912	0.000203861	-2.84665	0.727495	-1.08797	0.607973	-1.13236	0.0919984	-1.52156	0.114091	-1.48017	0.00223506	-2.26665	6.81378e-06	-3.927	1.53594e-07	-5.72979
180916_at	C09D4.2 /// WBGene00015633	Protein C09D4.2 /// status:Confirmed	NM_059210	0.0024846	1.3458	0.00594424	1.30382	7.4504e-05	1.5209	7.98987e-09	2.13583	2.50722e-05	1.57946	9.13697e-06	1.63627	0.000556826	1.41862	0.957052	-1.00479	0.989809	-1.00114	0.909146	1.01019	3.63298e-05	1.55922	0.00238034	1.34787	0.00874779	1.28519	0.0362897	1.21524	0.0980182	1.16338	0.420687	1.07467	0.0648988	1.18538
172292_x_at	D2092.8 /// WBGene00017068	Protein D2092.8 /// status:Confirmed	NM_059504	0.000629871	-1.94465	3.52143e-05	-2.35702	3.09769e-06	-2.77912	0.831557	-1.03707	0.788631	-1.04696	0.230456	-1.23154	0.294589	-1.19886	0.000546764	-1.96319	2.79356e-06	-2.79901	3.94066e-07	-3.21269	0.313905	-1.19019	0.282419	-1.20457	0.0306903	-1.47504	0.0824725	-1.359	0.000526586	-1.96814	1.51047e-06	-2.92113	4.68022e-07	-3.17332
172970_x_at	---	---	---	0.00058962	1.97324	0.000901838	1.91681	0.010432	1.61199	3.52873e-07	3.2966	0.001345	1.86487	0.000517217	1.99091	0.984938	-1.00328	0.528211	1.11626	0.402756	1.15762	0.000331877	-2.05176	7.5944e-07	3.11845	6.77892e-05	2.28428	0.0100898	1.61598	0.497769	-1.12558	0.0423799	1.44541	0.969091	-1.00675	0.000137711	-2.17747
177497_at	CELE_F02E9.1 /// WBGene00008528	Protein F02E9.1 /// status:Confirmed	NM_059879	0.100574	1.0796	0.326141	1.04598	0.0109102	1.13174	0.000207741	-1.21635	1.62043e-05	-1.27249	8.03724e-06	-1.28859	5.56843e-05	-1.24492	0.489653	1.03197	0.778882	-1.01282	0.0345018	1.10576	0.689648	-1.01829	0.730488	-1.01575	0.750072	1.01456	0.611233	1.02337	0.0905447	1.0823	0.0966829	1.08062	0.00118192	1.17937
179422_s_at	M04C3.2	Protein M04C3.2	NM_001269929 /// NM_001269930	0.0702302	-1.28853	0.00615521	-1.49456	0.166864	-1.21013	0.0007098	-1.68094	0.662845	-1.06084	0.000295284	-1.76075	0.330766	1.14203	0.135275	1.22973	0.00266436	-1.56552	0.00208981	1.58635	0.888513	-1.01914	0.00946983	-1.45839	0.152457	-1.21862	8.4128e-05	1.88099	0.000122855	-1.8439	0.000222725	-1.7871	0.00214485	1.58412
181156_at	spp-4 /// WBGene00004989	Protein SPP-4 /// locus:spp-4	NM_076836	0.124487	-1.21035	0.000764269	-1.58725	0.974293	1.00391	8.11459e-06	-1.96896	2.22619e-06	-2.09671	0.000452953	-1.6272	0.000779492	-1.58575	0.0448968	-1.28888	0.0329764	-1.31175	0.0785616	1.24651	4.20591e-06	-2.03253	0.00133368	-1.54548	0.00609252	-1.43433	0.00485006	-1.45084	0.495305	1.08658	0.353712	-1.1201	0.00896479	1.40642
191017_at	CELE_Y40D12A.2 /// WBGene00021503	Protein Y40D12A.2 /// serine carboxypeptidase	NM_066059	0.50546	-1.12082	0.44927	-1.13858	0.0282674	-1.4827	0.221792	-1.23569	0.182425	-1.26069	0.0712061	-1.37506	0.000307684	-2.03542	0.434531	-1.1435	0.173531	-1.267	1.98507e-05	-2.4423	0.00768788	1.63374	0.0024494	1.77007	0.000525278	1.96419	0.148541	1.2864	0.842357	-1.0345	0.749803	1.05593	0.000985617	-1.88305
191983_s_at	ech-1 /// WBGene00001150	Protein ECH-1 /// locus:ech-1	NM_074409	2.11117e-08	-1.80979	1.16267e-06	-1.59516	2.80483e-06	-1.55382	3.88216e-06	-1.539	0.936014	1.0059	0.0269483	-1.1863	0.241472	1.09097	0.0414439	-1.16906	0.00881733	-1.22959	0.295822	1.08056	0.36706	-1.06892	0.571189	1.0425	0.604735	1.03876	0.403013	-1.06366	6.42104e-07	-1.62407	4.18225e-05	-1.43663	3.31464e-06	-1.54618
193169_at	clec-240 /// WBGene00009905	Protein CLEC-240 /// locus:clec-240	NM_074904	0.977471	-1.00506	0.560249	-1.1102	0.0322843	-1.49517	0.482996	1.13441	3.3408e-06	2.89602	0.000183029	2.18521	0.579439	1.10455	2.11713e-05	2.54003	0.00473115	1.73508	0.0232817	-1.53559	0.00017932	2.18832	0.00187474	1.8556	0.00884194	1.65595	0.760916	1.05598	0.346424	-1.18528	0.040489	-1.46713	1.31713e-06	-3.09846
192640_at	nhr-244 /// nhr-74 /// WBGene00003664 /// WBGene00014186	Protein NHR-244 /// Protein NHR-74 /// locus:nhr-74 /// locus:nhr-244	NM_060518 /// NM_060525	0.0308744	1.5286	0.90161	-1.02339	0.0002272	-2.22881	0.000125326	-2.32737	0.000357578	-2.15635	0.00223045	-1.88371	0.0486925	-1.46852	0.0123341	1.64984	0.318753	1.20729	0.0777257	-1.40633	0.325959	1.20387	0.151207	-1.31561	0.996421	-1.00084	0.726141	1.06777	0.84951	-1.03612	0.268703	-1.23306	4.37104e-05	-2.5129
175107_s_at	tin-10 /// WBGene00006573	Protein TIN-10 /// locus:tin-10	NM_067079	2.40061e-05	-1.48221	0.000101429	-1.42002	0.0609654	1.15986	0.485322	-1.05492	0.487179	-1.05467	0.544631	-1.04745	0.0152698	-1.21782	2.41912e-05	-1.48187	0.000128889	-1.40997	0.950797	1.00471	0.032205	-1.18711	0.513011	1.05136	0.7386	1.02579	0.295574	-1.084	0.0318384	-1.18759	0.0527881	-1.16612	0.00412357	1.27019
192252_at	F18F11.4 /// WBGene00017577	Protein F18F11.4 /// serine/threonine-protein kinase	NM_067505	0.000640027	-2.40969	8.17703e-06	-3.54626	3.42822e-07	-4.75477	0.0002218	-2.6466	0.000751741	-2.37543	0.016263	-1.78503	0.326406	-1.25183	0.00213239	-2.1628	0.000695905	-2.39181	0.00138455	-2.249	0.235389	-1.31373	0.47928	-1.17483	0.0771763	-1.51284	0.425352	-1.19939	0.00221973	-2.15491	1.73584e-06	-4.08373	8.99186e-07	-4.34093
179743_at	B0454.8 /// WBGene00015199	Protein B0454.8 /// status:Partially_confirmed	NM_062029	0.236001	-1.35043	4.60739e-05	-3.40681	4.61182e-06	-4.2743	5.26184e-07	-5.33356	0.000379714	-2.77498	0.000525198	-2.68845	0.103098	-1.52018	0.166169	1.42327	0.0386633	-1.71725	0.432241	-1.21827	0.000219414	-2.92717	0.0131843	-1.93797	0.00250839	-2.30277	0.107624	-1.51152	0.654591	1.11848	0.000542192	-2.68009	0.0038113	-2.20715
183602_at	C43H6.1 /// WBGene00016614	Protein C43H6.1 /// status:Confirmed	NM_076038	0.0442643	-1.35359	0.00756231	-1.51575	0.498052	-1.10309	1.20555e-06	-2.50045	0.000116545	-1.92548	2.70513e-05	-2.0902	2.73942e-06	-2.38294	0.773749	-1.04233	0.109973	-1.26706	0.729064	-1.05125	0.000125644	-1.91739	0.000488169	-1.77668	9.66496e-05	-1.94579	0.0131131	-1.46535	0.125252	-1.25425	0.00592382	-1.53821	0.242867	1.1862
191522_s_at	osr-1 /// WBGene00016329	Protein OSR-1 /// locus:osr-1	NM_059144	0.005745	-2.22285	5.30553e-05	-3.63912	1.01606e-06	-5.53745	0.000274534	-3.06927	2.05956e-05	-4.01598	0.00634554	-2.19851	0.21282	-1.40094	0.000460813	-2.90848	0.00131065	-2.60669	0.00175321	-2.52752	0.163814	-1.45988	0.050015	-1.72224	0.107063	-1.55431	0.103119	-1.56259	0.00123852	-2.62233	2.90393e-05	-3.8745	5.48381e-07	-5.92705
186554_s_at	CELE_Y116A8C.26	Protein Y116A8C.26	NM_001129333 /// NM_001268990 /// NM_070625	0.0961416	1.22562	0.041556	1.28783	0.00303616	1.47297	0.000985511	-1.55376	0.000210401	-1.66934	0.000138008	-1.70217	0.00183832	-1.50873	0.273352	1.14076	0.181292	1.17555	0.00163969	1.51694	2.45124e-06	-2.05573	0.000905607	-1.55993	9.7065e-05	-1.73005	0.0221775	-1.33281	0.000429105	1.61517	0.00136262	1.53026	3.18731e-07	2.27193
191210_at	str-146 /// WBGene00006193	Protein STR-146 /// locus:str-146	NM_072688	0.000814982	-2.2687	0.00023711	-2.51852	0.00314015	-2.01929	2.93522e-05	-3.00339	0.0973032	-1.4468	0.000474165	-2.37543	4.86392e-05	-2.87787	0.681899	-1.09288	0.00366613	-1.99194	0.00508522	-1.9349	2.30743e-06	-3.73751	0.00031246	-2.46062	6.02306e-05	-2.82645	2.2884e-05	-3.06745	0.0731255	-1.49361	0.00606355	-1.90461	0.0267488	-1.65727
187375_at	T19C3.5 /// WBGene00020563	Protein T19C3.5 /// status:Partially_confirmed	NM_064821	0.695345	1.03676	0.598181	-1.04984	0.672692	-1.03972	2.97698e-06	1.73573	2.50685e-06	1.74686	1.31456e-07	1.95606	0.00111741	1.40082	0.645051	1.0434	0.444133	1.07343	0.0103617	-1.2883	0.00389859	1.33758	0.00029454	1.46989	0.0382637	1.22102	0.0749981	1.18472	0.165006	1.13931	0.137799	-1.15006	0.09111	-1.17387
173862_s_at	F15E6.6 /// WBGene00017487	Protein F15E6.6 /// xanthine dehydrogenase	NM_068130	0.425565	-1.098	0.282133	-1.1353	0.825767	1.026	5.81075e-06	-1.94851	2.53299e-05	-1.82075	5.45656e-07	-2.18012	0.000536288	-1.58491	0.825755	-1.026	0.0489692	-1.27024	0.0554186	1.26138	0.93147	-1.01007	0.0770369	-1.23748	0.224782	-1.15455	0.628552	-1.05815	0.0167586	-1.3452	0.0332174	-1.29768	0.858206	-1.02105
176857_s_at	spp-7 /// WBGene00004992	Protein SPP-7 /// locus:spp-7	NM_068407	0.00158797	-2.34046	4.57784e-05	-3.27144	2.33773e-06	-4.34879	0.00141558	-2.36645	0.0143102	-1.87919	0.000911487	-2.46816	0.155784	-1.41912	0.0158914	-1.85855	2.93058e-05	-3.41203	0.000509977	-2.60789	0.0324949	-1.71969	0.0963573	-1.51193	0.00198585	-2.29051	0.0208034	-1.80588	0.00590454	-2.0577	2.29129e-06	-4.35733	1.42087e-06	-4.56675
186212_at	---	---	---	0.175134	-1.21387	0.112998	-1.25632	0.921046	1.01399	0.00235726	1.60261	3.97572e-08	2.99003	5.61577e-06	2.23494	9.55952e-06	2.16963	0.00490288	1.537	0.459054	1.11003	0.0315191	1.37275	0.0517464	1.32838	0.151541	1.22811	0.283395	1.16441	0.540992	1.08983	0.0613323	-1.31298	0.0158886	-1.43325	0.197068	-1.20207
193608_at	CELE_R09D1.12 /// WBGene00011168	Protein R09D1.12 /// tyrosine-protein kinase (KIN15/KIN16 subfamily)	NM_063624	0.213728	-1.21956	0.498422	-1.11274	0.936217	1.01265	2.99331e-05	2.21923	6.82335e-07	2.81662	2.04232e-05	2.27209	5.3436e-07	2.86196	0.799596	1.0407	0.596948	-1.08685	0.0987476	1.30593	0.0443347	1.39068	0.0349918	1.41525	0.536629	1.10233	0.141599	1.26642	0.255648	-1.19838	0.0390748	-1.40381	0.60684	-1.0844
192698_at	psd-1	Protein PSD-1	NM_001025956 /// NM_001025957	0.00727742	1.32061	0.0142246	1.2849	0.000135739	1.53719	1.75547e-06	1.81242	1.19649e-06	1.83983	5.73697e-06	1.73141	0.09514	1.17909	0.00499386	1.34058	0.0408596	1.22747	0.99969	1.00004	0.0927962	1.18057	0.038961	1.23011	0.514021	1.06483	0.198837	-1.13349	0.00256137	1.37602	0.132919	1.15893	0.15662	1.14874
191318_s_at	tps-1	Protein TPS-1	NM_001047837 /// NM_001047838	0.795094	-1.04053	0.402206	1.13771	0.907587	1.01791	1.12005e-05	2.30528	4.6267e-07	2.80924	5.28441e-06	2.41295	1.68162e-06	2.58951	0.306782	1.17115	0.259654	1.19085	0.384502	1.14341	5.63922e-05	2.09231	1.85297e-05	2.23637	0.00428167	1.61177	0.0284118	1.42309	0.860622	1.02721	0.391871	-1.14102	0.0229312	-1.4444
181715_s_at	T19B10.2 /// WBGene00011831	Protein T19B10.2 /// status:Confirmed	NM_073447	0.0296771	-1.59875	0.000353397	-2.32529	6.63579e-06	-3.19956	0.309941	-1.23432	0.817404	-1.04852	0.396011	-1.19173	0.307475	1.23568	0.144585	-1.35808	0.000547621	-2.24505	0.00126807	-2.09775	0.0374141	-1.56389	0.0257954	-1.61987	0.00236973	-1.99297	0.000630786	-2.21966	0.0203106	-1.65598	1.7074e-05	-2.96328	1.07306e-07	-4.5412
185672_at	T05B4.10 /// WBGene00020241	Protein T05B4.10 /// status:Partially_confirmed	NM_071746	0.000432161	2.97104	0.0208967	-1.93503	0.0116558	-2.07317	0.0290907	-1.85847	0.000592764	-2.87352	0.132299	-1.5159	0.0513884	-1.72889	0.0221432	1.92154	0.100294	-1.57835	0.0214788	-1.92863	0.0385821	1.79389	0.0286833	-1.86171	0.588146	1.15784	0.534007	-1.1835	0.66525	-1.12408	0.000396647	-2.99803	1.03921e-05	-4.40147
177641_at	CELE_F36G9.7 /// WBGene00009486	Protein F36G9.7 /// status:Partially_confirmed	NM_074602	0.209156	1.27767	0.458229	-1.1539	0.542466	-1.12448	1.53216e-05	2.78558	0.000139417	2.36067	7.06219e-06	2.95438	0.0413643	1.50573	0.679051	1.08278	0.660965	-1.08798	0.000754073	-2.08028	5.29929e-05	2.53752	3.0842e-06	3.14855	5.80793e-05	2.52019	0.00293219	1.87511	0.0231081	1.58533	0.437249	-1.16184	0.0367993	-1.52172
182745_at	T05B4.8 /// WBGene00020239	Protein T05B4.8 /// status:Predicted	NM_071744	0.01029	2.30042	0.0309813	-1.98515	0.00303818	-2.68108	0.00155167	-2.90911	0.00797216	-2.37693	0.0370213	-1.9361	0.0405344	-1.91129	0.00203414	2.81546	0.361136	-1.32118	0.0705654	-1.76148	0.178036	1.51454	0.393463	-1.2969	0.959518	1.01546	0.449025	-1.25892	0.602265	1.17117	0.00134027	-2.96081	1.32423e-05	-5.11198
178194_at	R07E3.6 /// WBGene00011107	Protein R07E3.6 /// status:Partially_confirmed	NM_077330	0.0123822	-2.22792	0.00115301	-2.98195	3.67606e-06	-5.85995	0.0126451	-2.22188	0.000231842	-3.59941	0.00339566	-2.61933	0.120956	-1.61003	0.000226505	-3.60919	0.000283914	-3.51537	5.61083e-05	-4.24627	0.759961	-1.09586	0.382393	-1.30158	0.0490091	-1.84826	0.0771924	-1.72797	0.00312299	-2.64615	1.32582e-05	-5.02932	9.55608e-08	-9.24008
189915_s_at	clec-41 /// WBGene00007153	Protein CLEC-41 /// locus:clec-41	NM_073870	0.880833	1.02479	0.229487	1.2205	0.0541586	-1.38706	0.0794316	1.34447	0.000687767	1.87632	0.10982	1.30778	0.000632483	1.88643	0.0365649	1.43018	0.298864	1.18719	0.94384	1.01157	4.0408e-07	3.04199	5.06004e-06	2.56937	5.06454e-05	2.21529	0.000644122	1.88422	0.380511	-1.15531	0.4728	-1.1251	4.27509e-05	-2.23934
193799_at	clec-264 /// WBGene00009291	Protein CLEC-264 /// locus:clec-264	NM_075626	0.217408	1.24378	0.110345	1.33046	0.593439	1.09766	1.09724e-06	3.04494	1.97123e-06	2.9207	6.20551e-06	2.69534	6.23166e-07	3.17139	0.315656	1.19303	0.351678	1.17771	0.444546	1.14325	0.0020921	1.81104	0.0232228	1.51825	0.0197842	1.53731	0.0136204	1.58181	0.810233	1.0427	0.486712	1.12937	0.80873	-1.04305
179510_at	F58H1.2 /// WBGene00010285	Protein F58H1.2 /// status:Partially_confirmed	NM_073595	0.00337674	-2.50134	0.000110904	-3.6704	1.56507e-06	-5.93452	0.0895095	-1.64661	0.00230583	-2.61374	0.0315921	-1.90291	0.302184	-1.34605	5.45918e-05	-3.97049	3.0141e-05	-4.2417	9.10252e-06	-4.85129	0.365483	-1.2969	0.832905	-1.06196	0.0913505	-1.64165	0.0679167	-1.71395	0.0178177	-2.0482	1.33584e-05	-4.6461	1.5065e-07	-7.84296
185424_s_at	F33D4.6	Protein F33D4.6	NM_068859 /// NM_068860	0.0102228	-2.16532	0.00102413	-2.81634	2.7459e-05	-4.1838	0.00185718	-2.63574	8.61627e-05	-3.69227	0.000106315	-3.60867	0.0079101	-2.23227	0.00052211	-3.03328	5.78917e-05	-3.85593	0.000125719	-3.54336	0.0651433	-1.70864	0.130632	-1.54312	0.00487328	-2.36206	0.0119698	-2.1247	0.0234676	-1.95556	5.29891e-05	-3.89337	3.8519e-06	-5.20257
175885_at	F12E12.11 /// WBGene00044811	Protein F12E12.11 /// status:Confirmed	NM_001047297	0.276254	-1.16284	0.522972	-1.09175	0.000288253	-1.77513	3.18612e-07	-2.57519	2.29009e-06	-2.30345	6.53988e-06	-2.17437	0.000720582	-1.69017	0.77386	-1.04013	0.553348	1.08481	0.27035	-1.16507	1.24921e-06	-2.38262	0.00992611	-1.46106	0.000923464	-1.66773	0.183571	-1.20373	0.0197667	1.40239	0.0585367	1.3086	0.429128	1.11506
191699_s_at	C25G4.2 /// WBGene00007730	Protein C25G4.2 /// dihydrofolate reductase like	NM_069975	0.162096	1.11094	0.104951	1.13077	0.102045	1.13201	6.80664e-08	1.74789	2.18136e-06	1.56971	3.33093e-06	1.55005	1.798e-05	1.47533	0.975018	-1.00231	0.969967	1.00278	0.538326	-1.04659	0.000312587	1.35904	0.00527113	1.25082	0.0452905	1.16653	0.0576375	1.15654	0.763163	1.02248	0.686001	-1.0303	0.613243	-1.03806
173490_s_at	F09F7.7	Protein F09F7.7	NM_171124 /// NM_171125	0.311151	1.10125	0.434883	1.07684	0.906093	1.01117	1.10495e-07	2.00127	7.24925e-07	1.85666	6.81205e-05	1.56506	3.96123e-06	1.73946	0.820031	1.02167	0.0776518	-1.18748	0.178819	-1.1378	0.000568818	1.44778	0.00542322	1.32965	0.00394978	1.34609	0.0142688	1.27928	0.904302	1.01139	0.989822	1.0012	0.238741	-1.11921
185412_at	bus-4 /// WBGene00044620	Protein BUS-4 /// locus:bus-4	NM_068214	0.000339385	-2.53935	5.8083e-05	-2.96522	3.03087e-06	-3.85865	0.329702	-1.24875	0.772579	-1.06744	0.103986	-1.45839	0.538758	-1.1494	0.00197876	-2.17065	1.00656e-05	-3.46302	7.58969e-06	-3.55166	0.183604	-1.3576	0.38001	-1.22103	0.00605866	-1.95833	0.0161712	-1.78181	0.0011235	-2.28389	9.88244e-07	-4.2773	1.6614e-07	-5.06435
183118_s_at	C33A11.2 /// WBGene00007878	Protein C33A11.2 /// status:Partially_confirmed	NM_078140	0.000242547	1.49608	0.00195142	1.3844	2.0045e-05	1.64013	9.58129e-08	2.01812	0.00455764	1.34009	1.38097e-05	1.66303	0.00883878	1.30555	0.94454	-1.0066	0.171904	1.14081	0.532631	1.06102	1.58428e-07	1.97712	0.00443245	1.34154	1.40909e-05	1.66178	0.000858103	1.42776	0.873714	1.01514	0.118405	1.16359	0.0829962	1.1844
175815_at	Y34F4.2	Protein Y34F4.2	NM_001129254 /// NM_064912	0.00165947	-2.13007	0.0126141	-1.77815	0.0708515	-1.49709	0.440316	-1.18235	0.357198	1.22189	0.0901469	1.45783	0.356303	1.22236	0.0814503	-1.4744	0.885323	-1.03161	0.870271	-1.03587	2.15133e-05	-3.07399	0.000184705	-2.56533	9.53826e-05	-2.7116	0.000209466	-2.53838	0.0126554	-1.77761	0.0455978	-1.56853	0.330393	-1.23624
186134_at	WBGene00013400 /// Y62H9A.12	status:Partially_confirmed /// Protein Y62H9A.12	NM_077592	0.0176528	-1.32605	0.000633911	-1.5448	2.38437e-07	-2.1977	0.00255959	-1.45186	0.698692	-1.04434	0.130272	-1.18948	0.0527586	-1.25316	0.673406	1.04839	0.0439006	-1.26562	5.85508e-06	-1.89692	0.803099	-1.02832	0.659316	-1.05068	0.136248	-1.18618	0.650426	1.05214	0.0113466	-1.35489	2.40566e-05	-1.78195	1.28916e-06	-2.03127
194066_s_at	clec-61 /// WBGene00014047	Protein CLEC-61 /// locus:clec-61	NM_063859	0.791926	1.07298	0.0771776	-1.62835	0.0405443	1.77123	1.19695e-05	4.26574	0.545874	-1.17558	0.239673	1.37487	0.683665	1.11506	5.05889e-06	-4.67365	2.44857e-06	-5.05219	0.00756336	-2.15985	0.00149996	-2.57548	0.00818731	-2.1407	0.0318107	-1.82561	0.00607351	-2.21336	0.343159	1.2909	0.591955	-1.15424	0.0114354	2.06101
182561_at	CELE_Y11D7A.9 /// WBGene00012433	Protein Y11D7A.9 /// status:Partially_confirmed	NM_069214	0.000609997	-2.24172	2.55094e-06	-3.5003	1.12079e-06	-3.75167	0.228276	-1.28813	0.275267	-1.25688	0.178775	-1.32795	0.439943	-1.17447	0.000824964	-2.18735	1.77515e-06	-3.6085	3.36057e-06	-3.42066	0.10075	-1.41841	0.189892	-1.31821	0.324436	-1.22877	0.0649159	-1.48611	0.0014951	-2.08336	1.45099e-05	-3.03231	6.49549e-07	-3.93073
187306_at	F37A4.3 /// WBGene00018133	Protein F37A4.3 /// status:Partially_confirmed	NM_066071	9.02667e-05	-2.08465	0.000309819	-1.9323	1.33128e-07	-3.16426	0.00536253	-1.61449	0.113355	-1.29323	0.219658	-1.21801	0.289989	-1.18449	0.00318807	-1.66983	0.0240451	-1.45777	1.58329e-05	-2.32151	0.0301731	-1.43413	0.604052	-1.0857	0.186223	-1.2373	0.0115686	-1.53387	0.00757144	-1.57818	0.00327047	-1.6671	5.02238e-08	-3.38433
173123_at	cdc-14	Protein CDC-14	NM_001026798 /// NM_062683 /// NM_062684 /// NM_062685 /// NM_170993	0.150597	1.23579	0.0143981	1.4567	0.19179	1.21107	0.000131262	1.91244	0.000387627	1.79969	0.00025658	1.8419	1.33922e-08	3.30866	0.300271	1.16294	0.0258993	1.40297	2.58517e-05	2.09524	0.00882981	1.50141	0.0519105	1.33864	0.202304	1.20551	5.94944e-05	1.99921	0.502977	1.10182	0.282745	1.16961	0.00265587	1.6126
183040_at	CELE_Y69H2.10	Protein Y69H2.10	NM_001029108 /// NM_001269892 /// NR_070184	0.629912	1.07247	0.068547	1.31438	0.0476725	-1.34874	1.7214e-06	2.45981	0.00576276	1.54416	0.000287884	1.83595	0.109136	1.26935	0.0108906	-1.48533	0.894797	-1.01934	6.22046e-07	-2.61364	9.51086e-05	1.95422	0.0575989	1.33091	0.0891199	1.28914	0.0919931	1.28606	0.0383411	-1.36911	0.329583	-1.15332	4.09355e-05	-2.04945
189861_at	K10B2.2	Protein K10B2.2	NM_062883 /// NM_182127	0.479335	-1.12326	0.926795	-1.01513	0.041728	-1.41621	0.0229929	-1.48129	0.00955658	-1.57707	0.0177948	-1.50919	0.000114704	-2.10462	0.279723	-1.19588	0.836811	-1.03425	0.000232508	-2.01215	0.0790987	1.34533	0.00840394	1.59117	0.0080178	1.59634	0.709681	-1.06283	0.752481	1.05295	0.344268	1.16889	0.000210406	-2.02498
180703_at	ttr-6 /// WBGene00020886	Protein TTR-6 /// locus:ttr-6	NM_076709	0.356394	-1.0639	0.298307	1.07254	0.581751	1.03747	0.00943478	1.20428	6.85361e-08	1.65552	0.000188322	1.33669	3.35768e-07	1.58198	0.000694052	1.29213	0.0141248	1.19046	8.90997e-05	1.36285	0.145046	1.10431	3.53408e-05	1.39595	0.0167912	1.18449	0.000243569	1.32781	0.0150969	1.18817	0.0438804	1.15041	0.0026232	1.24744
189512_at	cyp-35A2 /// WBGene00015400	Protein CYP-35A2 /// locus:cyp-35A2	NM_072479	0.369511	-1.29782	0.12965	-1.56412	0.268858	-1.38075	0.000670331	-3.04326	0.000519715	-3.132	0.00155953	-2.76426	2.77324e-05	-4.35247	0.320031	-1.33566	0.22987	-1.42073	0.0252024	-1.97475	1.18365e-05	-4.79324	2.58288e-05	-4.38754	6.73631e-06	-5.11208	2.39496e-07	-7.58323	0.551309	-1.18797	0.0852058	-1.66816	0.0113732	-2.18444
178613_at	F36F2.2 /// WBGene00009476	Protein F36F2.2 /// status:Partially_confirmed	NM_060024	0.0082898	1.34417	0.000114534	1.60475	0.000612642	1.49937	9.50824e-08	2.16382	0.000184835	1.57402	2.17032e-05	1.71671	0.000344539	1.53485	0.828863	-1.02272	0.027371	1.27316	0.554592	1.06354	7.22976e-06	1.79592	0.000284263	1.54685	0.0036587	1.39237	0.00213753	1.42419	0.167029	1.15776	0.0440621	1.24416	0.105103	1.18902
181368_at	bath-46 /// WBGene00020325	Protein BATH-46 /// locus:bath-46	NM_061603	7.0491e-07	-2.2473	4.3166e-05	-1.83493	0.00123562	-1.56166	0.0674327	-1.26266	0.000479186	1.63497	0.975355	-1.00381	0.000802474	1.59477	0.492429	-1.08859	0.00487638	-1.45875	0.0476127	1.28944	0.241247	-1.15755	0.0990682	-1.23236	0.284555	-1.14257	0.0853369	1.24422	2.09977e-07	-2.39253	5.66254e-05	-1.81118	0.512604	-1.0843
181902_at	CELE_Y43D4A.5 /// WBGene00012791	Protein Y43D4A.5 /// status:Predicted	NM_001268970 /// NM_001268971 /// NM_001268972 /// NM_001268973	0.000758652	-2.28468	7.66524e-05	-2.77278	1.95822e-06	-3.79739	1.43329e-05	-3.19617	0.000567117	-2.34191	0.0032672	-2.01384	0.00983462	-1.82381	0.0242813	-1.67404	0.0155799	-1.74707	0.00140783	-2.16688	0.134763	-1.39332	0.314084	-1.24652	0.0374604	-1.60328	0.128073	-1.40183	0.00275888	-2.04396	1.46287e-05	-3.1906	1.82737e-06	-3.82059
183020_at	F48G7.8 /// WBGene00018619	Protein F48G7.8 /// status:Partially_confirmed	NM_070869	0.807279	-1.06545	0.109847	-1.5323	0.0150252	-1.9607	0.00981281	2.05648	0.0840567	1.58927	0.380246	1.2583	0.793321	1.07047	0.223595	-1.37867	0.00154295	-2.50429	2.7752e-05	-3.76671	0.00359429	-2.29225	0.0159563	-1.94736	0.504734	-1.19014	1.62482e-05	-3.97809	0.701616	1.1048	0.382439	1.25695	7.56213e-05	-3.4027
177581_at	bli-5 /// WBGene00000255	Protein BLI-5 /// locus:bli-5	NM_067371	0.00961246	-1.71941	0.000563496	-2.14965	2.88434e-05	-2.69351	0.951733	1.01185	0.353328	1.19998	0.465339	-1.15361	0.120996	-1.36293	0.0656882	-1.44985	7.33062e-05	-2.50925	4.78357e-07	-3.71457	0.0510063	-1.48534	0.0663893	-1.44836	0.00286786	-1.89547	0.0041521	-1.84067	0.0130018	-1.67661	2.26971e-05	-2.74321	1.813e-06	-3.33786
175576_s_at	WBGene00022287 /// Y75B7AR.1	status:Confirmed /// Protein Y75B7AR.1	NM_071007	0.00127897	-2.38037	9.54002e-05	-3.03809	2.44572e-06	-4.30156	0.0771111	-1.55151	0.0391038	-1.68029	0.00664906	-2.02687	0.200129	-1.36792	0.000551039	-2.57796	5.62728e-06	-3.96894	9.05228e-06	-3.79257	0.879065	-1.03725	0.942199	-1.01758	0.335291	-1.26342	0.155106	-1.41776	0.00156268	-2.33523	1.17189e-05	-3.70055	1.08884e-07	-5.87959
191504_at	pps-1 /// WBGene00004091	Protein PPS-1 /// locus:pps-1	NM_069456	0.551012	-1.04993	0.0119519	-1.24501	0.16823	-1.12129	7.12037e-07	-1.70827	1.59974e-07	-1.79809	1.22364e-05	-1.55575	6.42039e-05	-1.4756	0.226687	-1.10514	0.13208	-1.13385	0.69536	1.03245	0.000231909	-1.41677	0.00362128	-1.29666	0.0221098	-1.21793	0.0230312	-1.21612	0.625341	1.04066	0.407577	-1.07028	0.639424	1.03897
178448_at	C03D6.1 /// WBGene00007275	Protein C03D6.1 /// status:Partially_confirmed	NM_060170	0.0354108	1.33848	0.660784	-1.05983	0.233518	-1.1733	3.39405e-05	1.94318	0.00105952	1.62705	0.0444855	1.31958	0.0104322	1.43817	0.392076	1.12073	0.00233564	-1.56068	0.00173819	-1.5853	8.72368e-06	2.08548	0.000254459	1.75179	0.00859248	1.45393	0.25594	1.16439	0.379139	1.12432	0.00381482	-1.52019	7.54342e-06	-2.10145
188803_s_at	mel-32	Protein MEL-32	NM_171169 /// NM_171170	0.417806	-1.06276	0.40678	-1.06433	0.983421	-1.00155	9.52407e-07	-1.61887	9.25268e-06	-1.51172	0.000263608	-1.37097	6.68434e-05	-1.42669	0.918794	1.00764	0.17234	1.10945	0.103873	1.13295	4.63201e-07	-1.65543	1.33915e-05	-1.49532	0.000138263	-1.3969	0.000186626	-1.38479	0.585219	1.04169	0.158529	1.11344	0.0246893	1.19358
191036_at	lips-3 /// WBGene00008655	Protein LIPS-3 /// locus:lips-3	NM_065540	0.002792	-2.14046	2.74195e-05	-3.25401	6.17485e-06	-3.72776	0.263748	-1.29881	0.68688	-1.0977	0.029519	-1.69683	0.661449	-1.10661	0.0158952	-1.80902	1.50583e-06	-4.25119	3.58559e-05	-3.1761	0.148891	-1.40597	0.0599362	-1.57005	0.0262419	-1.71801	0.014013	-1.83214	0.000841542	-2.39026	3.07484e-06	-3.97622	3.73339e-07	-4.85769
194158_s_at	CELE_Y105E8A.3 /// WBGene00013668	Protein Y105E8A.3 /// status:Partially_confirmed	NM_170935	0.124944	-1.15646	0.616001	-1.04755	0.916397	1.00975	1.04606e-06	-1.80932	1.57529e-05	-1.63606	1.75305e-05	-1.62971	3.79913e-06	-1.7238	0.629295	-1.04572	0.531227	1.05981	0.53102	1.05984	0.269208	-1.10895	0.169508	-1.13826	0.971536	1.0033	0.0272283	-1.23989	0.0729772	-1.18703	0.516182	1.0621	0.276053	-1.10728
189467_at	prdx-2	Protein PRDX-2	NM_001129132 /// NM_182252	0.207622	-1.04899	0.130819	-1.05947	0.390721	1.03281	0.0440695	-1.08164	0.0071945	-1.11458	0.541635	-1.02313	0.0804252	-1.06973	0.0457062	-1.08094	0.953874	-1.00216	0.251949	1.0443	0.00376807	1.12577	4.19221e-05	1.20264	3.25122e-05	1.20711	0.0151726	1.10139	0.625989	1.0184	0.74816	1.01207	0.780777	1.01045
174966_at	acs-17 /// WBGene00016716	Protein ACS-17 /// locus:acs-17	NM_076592	0.834217	1.03296	0.886047	1.02245	0.486736	1.11434	1.03144e-07	3.14335	1.47252e-06	2.64377	7.08821e-06	2.39682	4.22738e-05	2.14955	0.367852	-1.15103	0.11735	-1.28268	0.0888681	-1.31229	0.000116547	2.02199	0.000377798	1.88356	0.000198581	1.95811	0.0539861	1.36416	0.803828	-1.03924	0.949001	-1.00995	0.0749683	-1.33014
176002_at	M02H5.8 /// WBGene00019744	Protein M02H5.8 /// status:Partially_confirmed	NM_070805	0.00679093	-1.44659	0.0410406	-1.30886	0.644955	1.05989	0.00641233	-1.45097	0.00018656	1.73258	0.0155173	-1.38368	0.00164555	1.55575	0.000175419	1.73782	0.0880152	-1.24816	3.09198e-07	2.39254	0.111798	-1.22848	0.340291	-1.12894	0.0137577	-1.39286	0.94404	-1.00888	0.0315076	-1.32938	0.00416227	-1.48399	0.0518042	1.29059
175255_s_at	WBGene00015479 /// wht-1	locus:wht-1 /// Protein WHT-1	NM_065921	0.0241696	-1.50001	0.000322805	-2.02707	1.3481e-07	-3.4539	0.949789	-1.01078	0.00202598	1.79188	0.000518921	1.96406	0.00042152	1.99144	0.274299	1.20746	0.902507	-1.02108	0.00380074	-1.71587	0.216031	1.23875	0.000298996	2.03741	0.00577295	1.66631	0.000859954	1.89882	0.589681	1.09648	0.0227592	-1.50694	6.54245e-05	-2.25325
191993_at	CELE_M116.2 /// WBGene00019789	Protein M116.2 /// glycogenin glucosyltransferase	NM_069027	0.169222	1.12232	0.814385	1.01951	0.525362	1.05388	0.000218008	1.42476	2.67694e-07	1.7768	0.000150241	1.44184	5.32952e-06	1.606	0.000379703	1.39963	0.704548	1.03174	0.0449817	1.18794	0.674574	1.03521	0.161243	1.1249	0.340489	1.0824	0.0894093	1.15502	0.0225549	1.21955	0.440234	1.06598	0.0581505	1.17584
186880_at	C25E10.10 /// WBGene00016099	Protein C25E10.10 /// status:Confirmed	NM_072946	0.939286	1.00491	0.0741897	1.12618	0.00402342	1.22443	9.21642e-05	1.3476	4.595e-05	1.37131	2.5019e-05	1.39244	1.85173e-05	1.40306	0.728667	1.02259	0.0255444	1.16366	0.000840992	1.27483	5.67569e-05	1.36406	0.000128126	1.33653	0.000704549	1.28055	0.000364344	1.302	0.809847	-1.01561	0.390551	1.05724	0.0219918	1.16873
172763_x_at	his-12 /// his-16 /// his-19 /// his-21 /// his-3 /// his-30 /// his-33 /// his-43 /// his-47 /// his-51 /// his-53 /// his-57 /// his-61 /// his-65 /// his-68 /// his-7 /// WBGene00001877 /// WBGene00001881 /// WBGene00001886 /// WBGene00001890 /// WBGene00001893 /// WBGene00001895 /// WBGene00001904 /// WBGene00001907 /// WBGene00001917 /// WBGene00001921 /// WBGene00001925 /// WBGene00001927 /…	Protein HIS-12 /// Protein HIS-16 /// Protein HIS-19 /// Protein HIS-21 /// Prot	NM_060241 /// NM_064486 /// NM_064490 /// NM_064497 /// NM_068800 /// NM_069003	0.0190768	-1.38276	0.0142126	-1.40625	1.28187e-05	-2.02359	0.00112862	1.61076	0.000245544	1.74126	0.0227432	1.36869	0.00016751	1.77536	0.0682612	-1.27913	0.000666309	-1.65496	8.63728e-05	-1.83597	0.0594904	1.29056	0.019608	1.38056	0.981246	1.00307	0.33639	1.13484	0.0580336	-1.29262	0.000115276	-1.8093	1.10168e-06	-2.30127
184067_at	WBGene00016418	locus:hpo-27	---	0.000132003	-1.67853	0.948325	-1.00749	0.0169099	1.33981	0.74343	1.03845	0.297999	-1.12887	0.606444	-1.06129	0.989997	-1.00144	3.94795e-06	-1.9677	0.367433	-1.11035	0.0358573	1.28834	0.621765	1.0586	0.730102	1.04057	0.470658	-1.08711	0.330731	-1.11977	8.99532e-05	-1.70761	0.206524	-1.15944	0.293223	1.13026
183582_at	mam-2	Protein MAM-2	NM_069398 /// NM_182303	0.000102741	-2.49413	1.90878e-06	-3.41261	2.76597e-07	-4.00181	0.00162304	-2.01156	0.0395875	-1.53473	0.101021	-1.39885	0.739196	-1.06853	0.00324771	-1.90292	0.000195371	-2.37316	0.000805273	-2.12575	0.175629	-1.31608	0.422169	-1.17436	0.33679	-1.21277	0.063092	-1.4675	0.000447223	-2.22555	5.29404e-06	-3.14471	7.73917e-08	-4.46222
184876_at	math-41 /// WBGene00020360	Protein MATH-41 /// locus:math-41	NM_061685	0.0747864	-1.28561	0.948021	1.00892	0.000975366	1.65948	0.156695	-1.21798	0.337026	1.14126	0.869725	-1.02261	0.149536	1.2224	0.567982	1.08122	0.185792	1.20168	6.16439e-07	2.47074	0.35051	1.13703	0.0213011	1.39417	0.0919147	1.26717	0.0048249	1.52019	0.728551	-1.0485	0.393284	1.1244	4.26805e-06	2.21869
172989_s_at	suro-1 /// WBGene00011235	Protein SURO-1 /// locus:suro-1	NM_059776	0.00968893	-2.02656	0.00737768	-2.0867	3.22483e-05	-3.60308	0.0927039	-1.55283	0.209513	-1.38275	0.00430134	-2.20877	0.014476	-1.93955	0.0273943	-1.80459	0.000228836	-2.96815	3.53433e-06	-4.50041	0.0172038	-1.90267	0.00825997	-2.06166	0.000113203	-3.1819	0.000730821	-2.645	0.00454907	-2.1959	4.45124e-05	-3.48966	1.25128e-06	-5.00884
179137_at	CELE_F14F8.8 /// WBGene00008816	Protein F14F8.8 /// status:Confirmed	NM_074818	7.7338e-08	6.15914	0.0249895	1.77179	0.124069	1.46412	0.171121	-1.40143	1.7515e-07	-5.65485	0.0037211	-2.15674	0.157717	1.41743	0.0897802	1.52641	0.56141	1.15129	0.000162746	2.90836	0.202616	-1.368	0.017232	-1.84429	0.0435714	-1.66472	0.279598	-1.30294	1.44725e-06	4.56854	0.12939	1.45598	0.0848483	1.53724
[truncated: 21,659 more rows]
